# Supplementary material for: Chronic Sleep Deprivation Altered the Expression of Memory-Related Genes and Caused Cognitive Memory Dysfunction in Mice
Source: Int J Mol Sci. 2024 Oct 29;25(21):11634. doi: 10.3390/ijms252111634 (PMC11546330; doi:10.3390/ijms252111634)
Supplement: Supplementary file 1 [file ijms-25-11634-s001.zip › Table S1.xls]

## Sheet: enrich
ID	Description	GeneRatio	BgRatio	pvalue	p.adjust	qvalue	geneID	Count	UpGenes	DownGenes	category
GO:0045211	postsynaptic membrane	27/950	213/23750	1.25473e-07	0.000113166	0.000100755	Gabrd/Cadps2/Kctd12/Kcnd2/Shank2/Lin7a/Gabra1/Grin2c/Gpr156/Shank3/Gabrr2/Grm1/Cnksr2/Grid2/Shisa6/Gabra6/Dlgap1/Cacng5/Lrfn2/Oprd1/Chrm2/Shisa8/Chrna5/Cbln1/Grid2ip/Met/Glra4	27	7	20	Component
GO:0031012	extracellular matrix	31/950	281/23750	3.59745e-07	0.000192248	0.000171163	Adamts18/Col16a1/Emid1/Lingo3/Mmp24/Lamb1/Reln/Abi3bp/Wnt7a/Impg2/Mamdc2/Adamts17/Col24a1/Col17a1/Tnc/Adamts15/Sspo/Adamts10/Svep1/Matn1/Col18a1/Zan/Papln/Ntn1/Hmcn2/Elfn1/Timp4/Epyc/Col26a1/Col25a1/Mmp23	31	12	19	Component
GO:0043235	receptor complex	27/950	228/23750	5.01105e-07	0.000223159	0.000198684	Vipr1/Epha3/Kctd12/Gpr63/Kit/Impg2/Adrb3/Epha8/Il12rb2/Gprc5c/Ramp3/Plxdc1/Smad3/Gabra6/Epha10/Npr1/Itgb7/Ror1/Epha6/Ephb2/Amn/Gfra1/Alk/Ptprq/Il12rb1/Met/Epha1	27	9	18	Component
GO:0016529	sarcoplasmic reticulum	13/950	71/23750	4.17553e-06	0.00139463	0.00124167	Itpr1/Ryr1/Car4/Cmya5/Jph1/Akap7/Asph/Atp2a3/Sln/Casq2/Mrln/Cacna1s/Ccdc78	13	0	13	Component
GO:0098978	glutamatergic synapse	31/950	322/23750	6.44705e-06	0.00191406	0.00170413	Cadps2/Camk4/Calb1/Cnr1/Dgkz/Ablim3/Erc1/Adcy1/Arhgap22/Kcnd2/Grin2c/Nptx1/Wnt7a/Shank3/Grm1/Grm4/Sptbn2/Cacna1a/Grid2/Il1rapl2/Shisa6/Homer3/Slc1a6/Dlgap1/Cacng5/Drd4/Ephb2/Cdh9/Slc30a3/Cbln1/Actbl2	31	4	27	Component
GO:0098688	parallel fiber to Purkinje cell synapse	6/950	17/23750	3.41436e-05	0.00570197	0.00507661	Cadps2/Grm4/Sptbn2/Grid2/Kcnj9/Cbln1	6	0	6	Component
GO:0098686	hippocampal mossy fiber to CA3 synapse	7/950	29/23750	0.000115504	0.0128594	0.011449	Calb1/Adcy1/Akap7/Syt12/Cdh9/Slc30a3/Syt9	7	2	5	Component
GO:0030315	T-tubule	9/950	61/23750	0.000675183	0.0372256	0.0331429	Ryr1/Atp1a1/Kcnd2/Akap7/Kcnj12/Adra1b/Kcnj5/Dysf/Cacna1s	9	3	6	Component
GO:0031674	I band	5/950	23/23750	0.00186834	0.0548654	0.048848	Ryr1/Tcap/Ankrd1/Cacna1s/Myl3	5	2	3	Component
GO:0014069	postsynaptic density	23/950	295/23750	0.00186854	0.0548654	0.048848	Itpr1/Prkcg/Atp1a1/Rnf112/Erc1/Adcy1/Rps27rt/Kcnd2/Shank2/Als2/Shank3/Grm1/Ablim1/Baiap2/Slc8a2/Cnksr2/Grid2/Shisa6/Homer3/Dlgap1/Cacng5/Shisa8/Met	23	1	22	Component
GO:0043197	dendritic spine	16/950	180/23750	0.00243453	0.0597706	0.0532152	Slc1a3/Sla/Calb1/Itpka/Kcnd2/Shank2/Als2/Shank3/Grm1/Baiap2/Slc8a2/Grid2/Drd4/Ephb2/Ntsr1/Grid2ip	16	1	15	Component
GO:0062023	collagen-containing extracellular matrix	24/950	322/23750	0.00272049	0.0649031	0.0577849	Col16a1/Emid1/Lamb1/Reln/Abi3bp/Bmp1/Adamts17/Ltbp2/Il16/Col24a1/Tnc/Adamts15/Sspo/Adamts10/Matn1/Col18a1/Papln/Ntn1/Hmcn2/Pcsk6/Cilp/Dpt/Comp/Col25a1	24	10	14	Component
GO:0005581	collagen trimer	9/950	75/23750	0.00297694	0.0703928	0.0626724	Col16a1/Emid1/Col24a1/Col17a1/C1ql2/Col18a1/Gldn/Col26a1/Col25a1	9	6	3	Component
GO:0001518	voltage-gated sodium channel complex	4/950	17/23750	0.00398883	0.0845885	0.0753112	Cacna1g/Scn3a/Scn11a/Scn3b	4	3	1	Component
GO:0042383	sarcolemma	12/950	124/23750	0.00411345	0.0865444	0.0770526	Ryr1/Car4/Atp1a1/Kcnd2/Pde9a/Slc8a2/Plcb3/Clcn1/Dysf/Cacna1s/Oprm1/Ccdc78	12	2	10	Component
GO:0015629	actin cytoskeleton	19/950	247/23750	0.00513012	0.101108	0.0900194	Stk17b/Fam107a/Cnr1/Epha3/Ablim3/Mpp4/Ablim1/Baiap2/Cdc42ep4/Corin/Jup/Myo5c/Bcar1/Npffr2/Dgkh/Myo1h/Ush1g/Mtss1/Myo1g	19	3	16	Component
GO:0030285	integral component of synaptic vesicle membrane	4/950	19/23750	0.0060962	0.110974	0.0988033	Slc17a7/Slc17a8/Slc30a3/Syt9	4	2	2	Component
GO:1902711	GABA-A receptor complex	4/950	19/23750	0.0060962	0.110974	0.0988033	Gabrd/Gabra1/Gabrr2/Gabra6	4	1	3	Component
GO:0031234	extrinsic component of cytoplasmic side of plasma membrane	8/950	69/23750	0.0061538	0.110974	0.0988033	Ryr1/Sla/Tiam1/Rgs8/Shank3/Lck/Rgs1/Stac3	8	2	6	Component
GO:0098982	GABA-ergic synapse	8/950	69/23750	0.0061538	0.110974	0.0988033	Gabrd/Camk4/Calb1/Cnr1/Epha3/Erc1/Kcnd2/Gabra1	8	0	8	Component
GO:0016342	catenin complex	5/950	31/23750	0.00724657	0.121779	0.108423	Cdh15/Jup/Cdh24/Cdh9/Cdh23	5	3	2	Component
GO:0060076	excitatory synapse	6/950	44/23750	0.00777144	0.125468	0.111708	Shank3/Baiap2/Slc17a7/Slc17a8/Elfn1/Met	6	3	3	Component
GO:0030424	axon	29/950	449/23750	0.00809884	0.125468	0.111708	Gabrd/Calb1/Cnr1/Als2/Nog/Reln/Pcp4/Dab2ip/Gabrr2/Grm1/Boc/Slc8a2/Ccsap/Ntf3/Scn3a/Drd4/Ephb2/Lpar3/Cdh9/Cpne6/Ddc/Scn11a/Ntsr1/Gfra1/Alk/Igsf9/Grm2/Actbl2/Pvalb	29	11	18	Component
GO:0005925	focal adhesion	14/950	170/23750	0.00853239	0.128082	0.114034	Sla/Fam107a/Grb7/Prag1/Coro2b/Il16/Lpp/Bcar1/Pxn/Tle2/Itgb7/Limk1/Oprm1/Arhgap24	14	3	11	Component
GO:0005911	cell-cell junction	17/950	227/23750	0.0100849	0.145659	0.129684	Prkcg/Tiam1/Mpp3/Lin7a/Mpp4/Kit/Pcdhgc3/Jup/Lck/Cdh24/Pxn/Dchs2/Dsc2/Prkcd/Slc5a1/Fat1/Pcdh12	17	4	13	Component
GO:0043204	perikaryon	12/950	141/23750	0.0111705	0.148495	0.132209	Reln/Cacna1a/Pde9a/Crhbp/Cnga3/Slc17a8/Crh/Ntsr1/Oprm1/Vip/Cyp11a1/Pde11a	12	8	4	Component
GO:0034707	chloride channel complex	6/950	48/23750	0.011813	0.154727	0.137757	Gabrd/Gabra1/Gabrr2/Clcn1/Gabra6/Glra4	6	1	5	Component
GO:0099056	integral component of presynaptic membrane	5/950	36/23750	0.0136514	0.165802	0.147618	Cnr1/Kcnj9/Slc1a6/Ephb2/Cdh9	5	1	4	Component
GO:0009898	cytoplasmic side of plasma membrane	7/950	64/23750	0.0137394	0.166116	0.147897	Kit/Lor/Jup/Gem/Ptpn22/Traf1/Ntsr1	7	3	4	Component
GO:0005891	voltage-gated calcium channel complex	4/950	24/23750	0.0142703	0.169468	0.150882	Cacna1a/Cacna1g/Cacna1s/Stac3	4	0	4	Component
GO:0031526	brush border membrane	8/950	80/23750	0.0145733	0.171541	0.152727	Car4/Shank2/Ptger3/Slc9a3/Slc22a12/Amn/Slc5a1/Slc28a2	8	3	5	Component
GO:0036126	sperm flagellum	8/950	81/23750	0.0156219	0.180701	0.160882	Atp1a1/Ttll3/Spaca9/Spag16/Tcp11/Rsph6a/Met/Dnah8	8	3	5	Component
GO:0032809	neuronal cell body membrane	5/950	38/23750	0.0170291	0.182738	0.162696	Rgs8/Kcnd2/Dab2ip/Gabra6/Kcnb2	5	1	4	Component
GO:0098685	Schaffer collateral - CA1 synapse	8/950	83/23750	0.0178812	0.188848	0.168136	Itpr1/Dgkz/Adcy1/Wnt7a/Grm1/Baiap2/Anks1b/Lrfn2	8	1	7	Component
GO:0043679	axon terminus	9/950	100/23750	0.0187596	0.190837	0.169907	Pnoc/Slc8a2/Crhbp/Oprd1/Ror1/Chrm2/Drd4/Slc17a8/Ntsr1	9	6	3	Component
GO:0005930	axoneme	10/950	118/23750	0.0200532	0.196768	0.175188	Sptbn5/Dnah11/Ccdc63/Ccsap/Ttll3/Spag16/Hydin/Odad2/Rsph6a/Dnah8	10	3	7	Component
GO:0098793	presynapse	8/950	87/23750	0.0230854	0.212485	0.189181	Cadps2/Cnr1/Epha3/Doc2b/Sptbn2/Baiap2/Syt12/Slc8a2	8	0	8	Component
GO:0070382	exocytic vesicle	4/950	29/23750	0.0272697	0.232795	0.207263	Unc13d/Akap7/Syt12/Syt9	4	0	4	Component
GO:0005614	interstitial matrix	3/950	17/23750	0.0285284	0.235271	0.209468	Abi3bp/Mamdc2/Tnc	3	0	3	Component
GO:0042734	presynaptic membrane	7/950	75/23750	0.030235	0.242538	0.215938	Cadps2/Cnr1/Kctd12/Mpp4/Grm1/Gabra6/Grm2	7	0	7	Component
GO:0046658	anchored component of plasma membrane	5/950	44/23750	0.0303304	0.242538	0.215938	Car4/Rtn4rl1/Car15/Gas1/Meltf	5	0	5	Component
GO:0032281	AMPA glutamate receptor complex	4/950	30/23750	0.0304988	0.242538	0.215938	Olfm3/Shisa6/Cacng5/Shisa8	4	0	4	Component
GO:0099055	integral component of postsynaptic membrane	4/950	30/23750	0.0304988	0.242538	0.215938	Gabrd/Kcnd2/Ephb2/Cdh9	4	1	3	Component
GO:0031514	motile cilium	12/950	163/23750	0.0310499	0.246188	0.219187	Dnah11/Catsper3/Iqub/Ttll3/Spaca9/Spag16/Odf4/Tcp11/Pmfbp1/Rsph6a/Lrrc6/Dnah8	12	6	6	Component
GO:0098839	postsynaptic density membrane	4/950	31/23750	0.0339436	0.259878	0.231375	Grin2c/Grm1/Cacng5/Nrg2	4	0	4	Component
GO:0030027	lamellipodium	12/950	166/23750	0.035016	0.265051	0.235981	Dgkz/Kitl/Ablim3/Als2/Ablim1/Baiap2/Bcar1/Pxn/Dysf/Limk1/Myo1g/Fat1	12	3	9	Component
GO:0030667	secretory granule membrane	4/950	32/23750	0.0376053	0.278019	0.247527	Itpr1/Car4/Vgf/Syt9	4	1	3	Component
GO:0030018	Z disc	10/950	132/23750	0.0393499	0.281131	0.250298	Ryr1/Myo18b/Tcap/Neb/Fbxl22/Jph1/Sphkap/Jup/Casq2/Scn3b	10	2	8	Component
GO:0033017	sarcoplasmic reticulum membrane	3/950	20/23750	0.0437914	0.300798	0.267808	Ryr1/Sln/Mrln	3	0	3	Component
GO:0005667	transcription factor complex	18/950	294/23750	0.0494759	0.322573	0.287195	Ski/Arntl/Pax6/Nr4a3/Smad3/Alx4/Tle2/Msx2/Six3/Ankrd1/Heyl/Nr4a2/Tead4/E2f1/Tfap2d/Snai3/Tal1/Hnf1b	18	5	13	Component
GO:0016328	lateral plasma membrane	6/950	67/23750	0.0511533	0.330149	0.29394	Atp1a1/Mtcl1/Mpp4/Akap7/Jup/Atp6v1b1	6	0	6	Component
GO:0032592	integral component of mitochondrial membrane	2/950	10/23750	0.0581188	0.331823	0.29543	Cnr1/Bid	2	1	1	Component
GO:0008076	voltage-gated potassium channel complex	6/950	71/23750	0.0643956	0.341004	0.303604	Kcnmb4/Lrrc38/Kcnd2/Kcnj5/Kcnb2/Kcng1	6	3	3	Component
GO:0030057	desmosome	3/950	24/23750	0.0691942	0.341004	0.303604	Jup/Dsc2/Pkp3	3	1	2	Component
GO:0034993	meiotic nuclear membrane microtubule tethering complex	2/950	11/23750	0.0691958	0.341004	0.303604	Syne3/Syne4	2	1	1	Component
GO:0098684	photoreceptor ribbon synapse	2/950	11/23750	0.0691958	0.341004	0.303604	Cplx3/Cdh23	2	1	1	Component
GO:0099061	integral component of postsynaptic density membrane	4/950	39/23750	0.0692984	0.341004	0.303604	Adcy1/Grid2/Shisa6/Lrfn2	4	1	3	Component
GO:0032420	stereocilium	4/950	41/23750	0.0802534	0.360849	0.321273	Calb1/Pcdh15/Cdh23/Pvalb	4	2	2	Component
GO:0005882	intermediate filament	8/950	112/23750	0.0802699	0.360849	0.321273	Krt24/Iffo2/Krt28/Jup/Evpl/Krt87/Krt26/Krt27	8	3	5	Component
GO:0005883	neurofilament	2/950	12/23750	0.080894	0.360849	0.321273	Shank2/Pcp4	2	0	2	Component
GO:0032982	myosin filament	2/950	12/23750	0.080894	0.360849	0.321273	Mybpc3/Mybpc2	2	1	1	Component
GO:0044309	neuron spine	2/950	12/23750	0.080894	0.360849	0.321273	Shank3/Ntsr1	2	1	1	Component
GO:0032590	dendrite membrane	4/950	42/23750	0.0860332	0.37501	0.33388	Gabra1/Gabra6/Oprd1/Oprm1	4	2	2	Component
GO:0001917	photoreceptor inner segment	5/950	59/23750	0.0865521	0.376657	0.335347	Shank2/Sptbn2/Cerkl/Ush1g/Cdh23	5	1	4	Component
GO:0005604	basement membrane	8/950	114/23750	0.086862	0.376778	0.335455	Lamb1/Ntn4/Col17a1/Tnc/Col18a1/Papln/Ntn1/Hmcn2	8	2	6	Component
GO:0005912	adherens junction	9/950	134/23750	0.0892599	0.379979	0.338304	Mpp4/Cdc42ep4/Jup/Cdh24/Dsc2/Pkp3/Fat2/Mtss1/Cdh9	9	3	6	Component
GO:0031301	integral component of organelle membrane	2/950	13/23750	0.0931459	0.379979	0.338304	Trabd2b/Rnf152	2	0	2	Component
GO:0032437	cuticular plate	2/950	13/23750	0.0931459	0.379979	0.338304	Calb1/Pvalb	2	0	2	Component
GO:0032591	dendritic spine membrane	2/950	13/23750	0.0931459	0.379979	0.338304	Shisa6/Shisa8	2	0	2	Component
GO:0044327	dendritic spine head	2/950	13/23750	0.0931459	0.379979	0.338304	Cacna1s/Ppp1r1b	2	0	2	Component
GO:0045334	clathrin-coated endocytic vesicle	2/950	13/23750	0.0931459	0.379979	0.338304	Cemip/Cpne6	2	1	1	Component
GO:0016324	apical plasma membrane	20/950	367/23750	0.101504	0.401326	0.357311	Car4/Atp1a1/Shank2/Akap7/Marveld2/Scnn1b/Sptbn2/Pappa2/Slc9a3/Pard6g/Scnn1g/Atp4a/Aqp6/Slc22a12/Mgam/Atp6v1b1/Amn/Slc5a1/Fat1/Rhcg	20	5	15	Component
GO:0005865	striated muscle thin filament	2/950	14/23750	0.105889	0.401326	0.357311	Neb/Tmod4	2	0	2	Component
GO:0031090	organelle membrane	2/950	14/23750	0.105889	0.401326	0.357311	Atp1a1/Atp2a3	2	0	2	Component
GO:0031224	intrinsic component of membrane	2/950	14/23750	0.105889	0.401326	0.357311	Rgs16/Kcnj12	2	0	2	Component
GO:0034703	cation channel complex	2/950	15/23750	0.119064	0.430499	0.383284	Trpc3/Xntrpc	2	0	2	Component
GO:0032421	stereocilium bundle	2/950	16/23750	0.132616	0.457817	0.407606	Pcdh15/Ptprq	2	2	0	Component
GO:0043196	varicosity	2/950	16/23750	0.132616	0.457817	0.407606	Crhbp/Crh	2	2	0	Component
GO:0008021	synaptic vesicle	10/950	167/23750	0.133459	0.460133	0.409668	Cadps2/Rnf112/Erc1/Sptbn2/Syt12/Slc17a7/Ntf3/Slc17a8/Slc30a3/Ddc	10	3	7	Component
GO:0043198	dendritic shaft	5/950	68/23750	0.135821	0.464678	0.413714	Grm4/Baiap2/Rtn4r/Htr2a/Ntsr1	5	2	3	Component
GO:0005814	centriole	8/950	127/23750	0.137035	0.468232	0.416878	Ccdc120/Cep76/Ccsap/Agbl2/Alms1/Ccdc146/Ccdc78/Stil	8	0	8	Component
GO:0001725	stress fiber	6/950	88/23750	0.140591	0.477336	0.424984	Fam107a/Ablim3/Coro2b/Ablim1/Lpp/Pxn	6	0	6	Component
GO:0031226	intrinsic component of plasma membrane	3/950	34/23750	0.153628	0.496362	0.441923	Kcnd2/Crhr1/Oprd1	3	1	2	Component
GO:0030139	endocytic vesicle	5/950	71/23750	0.154515	0.498027	0.443406	Dab2ip/Lck/Ehd1/Dysf/Amn	5	3	2	Component
GO:0000794	condensed nuclear chromosome	4/950	53/23750	0.161468	0.504612	0.449269	Dnmt3l/Nek2/Sycp1/Rad21l	4	2	2	Component
GO:0005929	cilium	19/950	371/23750	0.163249	0.506356	0.450821	Dnah11/Ccsap/Ehd1/Catsper3/Ttll3/Sntn/Spaca9/Spag16/Htr6/Hoatz/Odad2/Tcp11/Pmfbp1/Strc/Rsph6a/Npy2r/Mchr1/Lrrc6/Dnah8	19	8	11	Component
GO:0001750	photoreceptor outer segment	5/950	74/23750	0.174203	0.527892	0.469995	Shank2/Opn3/Pcdh15/Cerkl/Cnga3	5	2	3	Component
GO:0043034	costamere	2/950	19/23750	0.175042	0.527892	0.469995	Cmya5/Smpx	2	0	2	Component
GO:0043292	contractile fiber	2/950	19/23750	0.175042	0.527892	0.469995	Neb/Smpx	2	0	2	Component
GO:0045178	basal part of cell	2/950	19/23750	0.175042	0.527892	0.469995	Mpp4/Homer3	2	0	2	Component
GO:0000800	lateral element	2/950	20/23750	0.189625	0.55254	0.49194	Sycp1/Rad21l	2	1	1	Component
GO:0043229	intracellular organelle	2/950	20/23750	0.189625	0.55254	0.49194	Slc17a7/Slc5a1	2	0	2	Component
GO:0009925	basal plasma membrane	4/950	58/23750	0.201648	0.572388	0.509611	Slc1a3/C5ar2/Met/Rhcg	4	3	1	Component
GO:0030286	dynein complex	3/950	39/23750	0.203891	0.572388	0.509611	Dnah11/Dnah6/Dnah8	3	1	2	Component
GO:0031045	dense core granule	2/950	21/23750	0.204363	0.572388	0.509611	Crhbp/Syt9	2	1	1	Component
GO:0032426	stereocilium tip	2/950	21/23750	0.204363	0.572388	0.509611	Cdh23/Strc	2	1	1	Component
GO:0031982	vesicle	9/950	165/23750	0.216307	0.596491	0.531071	Als2/Bmp1/A3galt2/Crhr1/Myo5c/Slc9a3/Oprd1/Myo1h/Myo1g	9	3	6	Component
GO:0031362	anchored component of external side of plasma membrane	2/950	22/23750	0.219219	0.596491	0.531071	Car4/Rtn4r	2	0	2	Component
GO:0031672	A band	2/950	22/23750	0.219219	0.596491	0.531071	Mybpc3/Myl3	2	1	1	Component
GO:0099060	integral component of postsynaptic specialization membrane	2/950	22/23750	0.219219	0.596491	0.531071	Kcnd2/Glra4	2	0	2	Component
GO:0001533	cornified envelope	4/950	61/23750	0.227042	0.612783	0.545576	Lor/Jup/Evpl/Pkp3	4	2	2	Component
GO:0034704	calcium channel complex	2/950	23/23750	0.234161	0.623506	0.555122	Ryr1/Sestd1	2	0	2	Component
GO:0090543	Flemming body	2/950	23/23750	0.234161	0.623506	0.555122	Usp3/Il16	2	0	2	Component
GO:0060170	ciliary membrane	3/950	42/23750	0.235642	0.623506	0.555122	Shank2/Shank3/Mchr1	3	1	2	Component
GO:0014704	intercalated disc	4/950	62/23750	0.235681	0.623506	0.555122	Atp1a1/Adra1b/Jup/Dsc2	4	2	2	Component
GO:0030672	synaptic vesicle membrane	4/950	62/23750	0.235681	0.623506	0.555122	Mctp1/Slc17a7/Slc17a8/Slc30a3	4	2	2	Component
GO:0000242	pericentriolar material	2/950	24/23750	0.249158	0.646988	0.57603	Tiam1/Lck	2	1	1	Component
GO:0016327	apicolateral plasma membrane	2/950	24/23750	0.249158	0.646988	0.57603	Mtcl1/Jup	2	0	2	Component
GO:0001772	immunological synapse	3/950	44/23750	0.257262	0.661601	0.589039	Cd28/Lck/Crtam	3	1	2	Component
GO:0044295	axonal growth cone	3/950	44/23750	0.257262	0.661601	0.589039	Boc/Rtn4r/Limk1	3	1	2	Component
GO:0043195	terminal bouton	5/950	86/23750	0.26088	0.670261	0.59675	Calb1/Grm4/Cplx3/Drd4/Ntsr1	5	1	4	Component
GO:0044306	neuron projection terminus	2/950	25/23750	0.264182	0.672921	0.599118	Baiap2/Ptger4	2	1	1	Component
GO:0016604	nuclear body	16/950	335/23750	0.268608	0.681595	0.606841	Rnf112/Ski/Usp28/Mamld1/Arntl/Phpt1/Setbp1/Rif1/Zic2/Corin/Zbtb16/Tle2/Hr/Miat/Pole2/Gemin4	16	2	14	Component
GO:0016459	myosin complex	3/950	46/23750	0.279131	0.693346	0.617303	Myo1h/Myo1g/Myl3	3	3	0	Component
GO:0030016	myofibril	3/950	46/23750	0.279131	0.693346	0.617303	Mybpc3/Tmod4/Ankrd1	3	1	2	Component
GO:0051233	spindle midzone	2/950	26/23750	0.279207	0.693346	0.617303	Rif1/Gem	2	1	1	Component
GO:0016323	basolateral plasma membrane	12/950	247/23750	0.286358	0.698313	0.621725	Slc1a3/Atp1a1/Cnnm4/Lin7a/Car9/Alpk2/Marveld2/Slc22a7/Slco4c1/Atp6v1b1/Slc22a6/Rhcg	12	3	9	Component
GO:0032993	protein-DNA complex	3/950	48/23750	0.301163	0.698313	0.621725	Jup/Tead4/St18	3	0	3	Component
GO:0016607	nuclear speck	16/950	346/23750	0.311678	0.698313	0.621725	Zbtb18/Fam107a/Dgkz/Cmya5/Lhpp/Il16/Wt1/Zbtb16/Msx2/Dusp10/Nr4a2/Fev/Limk1/Bard1/Zcchc12/Basp1	16	7	9	Component
GO:0005657	replication fork	2/950	29/23750	0.324053	0.698313	0.621725	Bcl6/Pif1	2	1	1	Component
GO:0008305	integrin complex	2/950	29/23750	0.324053	0.698313	0.621725	Itgad/Itgb7	2	1	1	Component
GO:0035097	histone methyltransferase complex	2/950	29/23750	0.324053	0.698313	0.621725	Prdm8/Gm42742	2	0	2	Component
GO:0001931	uropod	1/950	10/23750	0.33522	0.698313	0.621725	Pip5k1b	1	0	1	Component
GO:0032797	SMN complex	1/950	10/23750	0.33522	0.698313	0.621725	Gemin4	1	0	1	Component
GO:0097197	tetraspanin-enriched microdomain	1/950	10/23750	0.33522	0.698313	0.621725	Tspan9	1	0	1	Component
GO:0097441	basal dendrite	1/950	10/23750	0.33522	0.698313	0.621725	Slc17a8	1	1	0	Component
GO:0099524	postsynaptic cytosol	1/950	10/23750	0.33522	0.698313	0.621725	Plcb3	1	0	1	Component
GO:0120103	centriolar subdistal appendage	1/950	10/23750	0.33522	0.698313	0.621725	Ccdc120	1	0	1	Component
GO:0097060	synaptic membrane	3/950	53/23750	0.356423	0.698313	0.621725	Itpr1/Prkcg/Baiap2	3	0	3	Component
GO:0000785	chromatin	17/950	381/23750	0.356908	0.698313	0.621725	Usp3/Zbtb46/Pax6/Cited2/Eomes/L3mbtl1/Rif1/Smad3/Trp73/Chd7/Nr4a2/Hr/E2f1/Mexis/Tal1/Basp1/Myocd	17	5	12	Component
GO:0000813	ESCRT I complex	1/950	11/23750	0.361822	0.698313	0.621725	Vps37b	1	0	1	Component
GO:0001520	outer dense fiber	1/950	11/23750	0.361822	0.698313	0.621725	Odf4	1	1	0	Component
GO:0005890	sodium:potassium-exchanging ATPase complex	1/950	11/23750	0.361822	0.698313	0.621725	Atp1a1	1	0	1	Component
GO:0016580	Sin3 complex	1/950	11/23750	0.361822	0.698313	0.621725	Sap30	1	0	1	Component
GO:0030877	beta-catenin destruction complex	1/950	11/23750	0.361822	0.698313	0.621725	Dact1	1	0	1	Component
GO:0042555	MCM complex	1/950	11/23750	0.361822	0.698313	0.621725	Mcm5	1	0	1	Component
GO:0070852	cell body fiber	1/950	11/23750	0.361822	0.698313	0.621725	Htr2a	1	1	0	Component
GO:0071162	CMG complex	1/950	11/23750	0.361822	0.698313	0.621725	Mcm5	1	0	1	Component
GO:0016605	PML body	4/950	76/23750	0.361883	0.698313	0.621725	Ski/Zbtb16/Zcchc12/Basp1	4	3	1	Component
GO:0005921	gap junction	2/950	32/23750	0.368147	0.698313	0.621725	Panx1/Gjd3	2	2	0	Component
GO:0012506	vesicle membrane	2/950	32/23750	0.368147	0.698313	0.621725	Drd4/Slc28a2	2	1	1	Component
GO:0005771	multivesicular body	3/950	55/23750	0.378409	0.698313	0.621725	Crhr1/Crhbp/Slc17a8	3	2	1	Component
GO:0098794	postsynapse	4/950	78/23750	0.380185	0.698313	0.621725	Gabra1/Baiap2/Slc8a2/Gabra6	4	0	4	Component
GO:0031965	nuclear membrane	9/950	196/23750	0.384532	0.698313	0.621725	Epha3/Tmem201/Ptger3/Rif1/Adra1b/Mrgprf/Syne3/Ptger4/Tmc8	9	5	4	Component
GO:0016460	myosin II complex	1/950	12/23750	0.387361	0.698313	0.621725	Myl3	1	1	0	Component
GO:0030126	COPI vesicle coat	1/950	12/23750	0.387361	0.698313	0.621725	Dipk2a	1	0	1	Component
GO:0036156	inner dynein arm	1/950	12/23750	0.387361	0.698313	0.621725	Dnah6	1	0	1	Component
GO:0036157	outer dynein arm	1/950	12/23750	0.387361	0.698313	0.621725	Dnah8	1	1	0	Component
GO:0042641	actomyosin	1/950	12/23750	0.387361	0.698313	0.621725	Lurap1	1	0	1	Component
GO:0043020	NADPH oxidase complex	1/950	12/23750	0.387361	0.698313	0.621725	Duox1	1	0	1	Component
GO:0044194	cytolytic granule	1/950	12/23750	0.387361	0.698313	0.621725	Rnf19b	1	0	1	Component
GO:0097224	sperm connecting piece	1/950	12/23750	0.387361	0.698313	0.621725	Pmfbp1	1	1	0	Component
GO:0098981	cholinergic synapse	1/950	12/23750	0.387361	0.698313	0.621725	Chrm2	1	1	0	Component
GO:1990531	phospholipid-translocating ATPase complex	1/950	12/23750	0.387361	0.698313	0.621725	Tmem30b	1	0	1	Component
GO:0030659	cytoplasmic vesicle membrane	3/950	57/23750	0.400231	0.698313	0.621725	Itpr1/Ryr1/Dysf	3	1	2	Component
GO:0045111	intermediate filament cytoskeleton	3/950	57/23750	0.400231	0.698313	0.621725	Sestd1/Evpl/Slc1a6	3	1	2	Component
GO:0005622	intracellular	7/950	151/23750	0.400232	0.698313	0.621725	Calb1/Neurod1/Cbfa2t3/Pax6/Eomes/Il16/Kcnh5	7	1	6	Component
GO:0070062	extracellular exosome	5/950	104/23750	0.403058	0.698313	0.621725	Car4/Scnn1b/Gprc5c/Slc9a3/Scnn1g	5	0	5	Component
GO:0030141	secretory granule	7/950	152/23750	0.406808	0.698313	0.621725	Baiap2/Myo5c/Cfp/Crhbp/Ccl28/Syt9/Cartpt	7	3	4	Component
GO:0005637	nuclear inner membrane	2/950	35/23750	0.411069	0.698313	0.621725	Itpr1/Smad3	2	0	2	Component
GO:0001527	microfibril	1/950	13/23750	0.411879	0.698313	0.621725	Adamts10	1	0	1	Component
GO:0005916	fascia adherens	1/950	13/23750	0.411879	0.698313	0.621725	Jup	1	0	1	Component
GO:0044322	endoplasmic reticulum quality control compartment	1/950	13/23750	0.411879	0.698313	0.621725	Ern2	1	1	0	Component
GO:0044666	MLL3/4 complex	1/950	13/23750	0.411879	0.698313	0.621725	Gm42742	1	0	1	Component
GO:0045179	apical cortex	1/950	13/23750	0.411879	0.698313	0.621725	Sptbn5	1	1	0	Component
GO:0098691	dopaminergic synapse	1/950	13/23750	0.411879	0.698313	0.621725	Chrna5	1	1	0	Component
GO:0098797	plasma membrane protein complex	1/950	13/23750	0.411879	0.698313	0.621725	Gfra1	1	1	0	Component
GO:0099523	presynaptic cytosol	1/950	13/23750	0.411879	0.698313	0.621725	Prkcg	1	0	1	Component
GO:0000793	condensed chromosome	2/950	36/23750	0.425058	0.706825	0.629304	L3mbtl1/Rif1	2	1	1	Component
GO:0030017	sarcomere	2/950	36/23750	0.425058	0.706825	0.629304	Mybpc3/Timp4	2	0	2	Component
GO:0036464	cytoplasmic ribonucleoprotein granule	4/950	83/23750	0.425613	0.706825	0.629304	Usp3/Slc39a2/Mcc/Bard1	4	1	3	Component
GO:0030426	growth cone	7/950	155/23750	0.426511	0.706825	0.629304	Cnr1/Shank2/Als2/Boc/Rtn4r/Crtac1/Frmd7	7	2	5	Component
GO:0005639	integral component of nuclear inner membrane	1/950	14/23750	0.435417	0.706825	0.629304	Tmem201	1	0	1	Component
GO:1990124	messenger ribonucleoprotein complex	1/950	14/23750	0.435417	0.706825	0.629304	Pkp3	1	0	1	Component
GO:0048786	presynaptic active zone	2/950	37/23750	0.438871	0.709415	0.63161	Shank2/Slc17a7	2	0	2	Component
GO:0001669	acrosomal vesicle	6/950	134/23750	0.448369	0.710692	0.632747	Gm14569/Kit/Catsper3/Iqub/Spaca9/Tcp11	6	1	5	Component
GO:0043220	Schmidt-Lanterman incisure	1/950	15/23750	0.458014	0.710692	0.632747	Marveld2	1	0	1	Component
GO:0097386	glial cell projection	1/950	15/23750	0.458014	0.710692	0.632747	Cnga3	1	1	0	Component
GO:0005901	caveola	4/950	87/23750	0.461338	0.715316	0.636864	Atp1a1/Kcnd2/Cdh15/Slc22a6	4	0	4	Component
GO:0000307	cyclin-dependent protein kinase holoenzyme complex	2/950	39/23750	0.465939	0.716877	0.638253	Ccng2/Ccnjl	2	0	2	Component
GO:0097730	non-motile cilium	2/950	40/23750	0.47918	0.716877	0.638253	Npy2r/Mchr1	2	2	0	Component
GO:0005892	acetylcholine-gated channel complex	1/950	16/23750	0.479707	0.716877	0.638253	Chrna5	1	1	0	Component
GO:0016471	vacuolar proton-transporting V-type ATPase complex	1/950	16/23750	0.479707	0.716877	0.638253	Atp6v1b1	1	0	1	Component
GO:0030061	mitochondrial crista	1/950	16/23750	0.479707	0.716877	0.638253	Cyp11a1	1	0	1	Component
GO:0033391	chromatoid body	1/950	16/23750	0.479707	0.716877	0.638253	Arntl	1	0	1	Component
GO:0034705	potassium channel complex	1/950	16/23750	0.479707	0.716877	0.638253	Kcnd2	1	0	1	Component
GO:0034719	SMN-Sm protein complex	1/950	16/23750	0.479707	0.716877	0.638253	Gemin4	1	0	1	Component
GO:0036128	CatSper complex	1/950	16/23750	0.479707	0.716877	0.638253	Catsper3	1	1	0	Component
GO:0097449	astrocyte projection	1/950	16/23750	0.479707	0.716877	0.638253	Grm2	1	0	1	Component
GO:0030175	filopodium	3/950	65/23750	0.48484	0.724143	0.644722	Kitl/Myo1g/Fat1	3	1	2	Component
GO:0097546	ciliary base	2/950	41/23750	0.492217	0.728444	0.648551	Spaca9/Odad2	2	0	2	Component
GO:0005905	clathrin-coated pit	3/950	66/23750	0.495025	0.728444	0.648551	Cemip/Dgkd/Amn	3	1	2	Component
GO:0002177	manchette	1/950	17/23750	0.500532	0.728444	0.648551	Spag16	1	0	1	Component
GO:0035098	ESC/E(Z) complex	1/950	17/23750	0.500532	0.728444	0.648551	Dnmt3l	1	1	0	Component
GO:0048787	presynaptic active zone membrane	1/950	17/23750	0.500532	0.728444	0.648551	Grm4	1	0	1	Component
GO:0070603	SWI/SNF superfamily-type complex	1/950	17/23750	0.500532	0.728444	0.648551	Smarcd2	1	0	1	Component
GO:0001650	fibrillar center	6/950	142/23750	0.50432	0.730726	0.650584	Camk4/Kit/Map3k14/En2/Ankrd1/Nfkbie	6	1	5	Component
GO:0005874	microtubule	14/950	344/23750	0.512161	0.734342	0.653803	Tuba8/Ninl/Baiap2/Nek2/Slc8a2/Eml5/Ccsap/Crhbp/Ttll3/Dysf/Kif15/Kif28/Tubb1/Dnah8	14	5	9	Component
GO:0000118	histone deacetylase complex	2/950	43/23750	0.517662	0.734342	0.653803	Sap30/Hr	2	0	2	Component
GO:0005847	mRNA cleavage and polyadenylation specificity factor complex	1/950	18/23750	0.520525	0.734342	0.653803	Cpsf4l	1	0	1	Component
GO:0030137	COPI-coated vesicle	1/950	18/23750	0.520525	0.734342	0.653803	Dipk2a	1	0	1	Component
GO:0043083	synaptic cleft	1/950	18/23750	0.520525	0.734342	0.653803	Cbln1	1	0	1	Component
GO:0044305	calyx of Held	1/950	18/23750	0.520525	0.734342	0.653803	Prkcg	1	0	1	Component
GO:0031430	M band	1/950	19/23750	0.539719	0.742218	0.660815	Smpx	1	0	1	Component
GO:1902494	catalytic complex	1/950	19/23750	0.539719	0.742218	0.660815	Dnmt3l	1	1	0	Component
GO:0000795	synaptonemal complex	3/950	71/23750	0.544358	0.744765	0.663083	Sycp1/Syce2/Rad21l	3	1	2	Component
GO:0005640	nuclear outer membrane	1/950	20/23750	0.558145	0.749806	0.66757	Syne3	1	1	0	Component
GO:0005796	Golgi lumen	1/950	20/23750	0.558145	0.749806	0.66757	Sdc1	1	0	1	Component
GO:0005922	connexin complex	1/950	20/23750	0.558145	0.749806	0.66757	Gjd3	1	1	0	Component
GO:0031616	spindle pole centrosome	1/950	20/23750	0.558145	0.749806	0.66757	Tmem201	1	0	1	Component
GO:0036064	ciliary basal body	7/950	176/23750	0.559947	0.751849	0.669389	Tbata/Erc1/Ccsap/Agbl2/Spaca9/Ush1g/Pifo	7	0	7	Component
GO:0090575	RNA polymerase II transcription factor complex	5/950	125/23750	0.563549	0.755167	0.672344	Neurod1/Nfil3/Ascl2/E2f1/Nr5a2	5	3	2	Component
GO:0032391	photoreceptor connecting cilium	2/950	47/23750	0.565939	0.755339	0.672497	Sptbn5/Ush1g	2	1	1	Component
GO:0031225	anchored component of membrane	6/950	152/23750	0.571124	0.757199	0.674153	Car4/Rtn4rl1/Rtn4r/Gas1/Meltf/Gfra1	6	1	5	Component
GO:0005680	anaphase-promoting complex	1/950	21/23750	0.575834	0.757199	0.674153	Cdc20	1	0	1	Component
GO:0032279	asymmetric synapse	1/950	21/23750	0.575834	0.757199	0.674153	Chrm2	1	1	0	Component
GO:0036477	somatodendritic compartment	1/950	21/23750	0.575834	0.757199	0.674153	Grid2	1	0	1	Component
GO:0031252	cell leading edge	3/950	75/23750	0.581735	0.762707	0.679057	Pxn/Cdc42bpg/Duox1	3	0	3	Component
GO:0001891	phagocytic cup	1/950	22/23750	0.592816	0.76633	0.682282	Myo1g	1	1	0	Component
GO:0097038	perinuclear endoplasmic reticulum	1/950	22/23750	0.592816	0.76633	0.682282	Kcnd2	1	0	1	Component
GO:0001673	male germ cell nucleus	1/950	23/23750	0.609118	0.774293	0.689372	Sycp1	1	0	1	Component
GO:0005875	microtubule associated complex	1/950	23/23750	0.609118	0.774293	0.689372	Sptbn5	1	1	0	Component
GO:0005942	phosphatidylinositol 3-kinase complex	1/950	23/23750	0.609118	0.774293	0.689372	Pik3r3	1	0	1	Component
GO:0031528	microvillus membrane	1/950	23/23750	0.609118	0.774293	0.689372	Amn	1	1	0	Component
GO:0097729	9+2 motile cilium	1/950	23/23750	0.609118	0.774293	0.689372	Dnah11	1	0	1	Component
GO:0005871	kinesin complex	2/950	51/23750	0.610633	0.774745	0.689774	Kif15/Kif28	2	1	1	Component
GO:0016514	SWI/SNF complex	1/950	24/23750	0.624769	0.782278	0.696482	Smarcd2	1	0	1	Component
GO:0031307	integral component of mitochondrial outer membrane	1/950	24/23750	0.624769	0.782278	0.696482	Mgarp	1	0	1	Component
GO:0045121	membrane raft	11/950	293/23750	0.627773	0.785304	0.699176	Itpr1/Cnr1/Atp1a1/Cd28/Rtn4rl1/Rgs16/Rtn4r/Lck/Oprd1/Ntsr1/Oprm1	11	4	7	Component
GO:0005903	brush border	3/950	81/23750	0.634017	0.78962	0.703018	Slc9a3/Lctl/Slc5a1	3	1	2	Component
GO:0005923	bicellular tight junction	5/950	136/23750	0.638368	0.78962	0.703018	Lin7a/Marveld2/Pard6g/Plxdc1/Jaml	5	0	5	Component
GO:0000407	phagophore assembly site	1/950	25/23750	0.639793	0.78962	0.703018	Atg9b	1	1	0	Component
GO:0055038	recycling endosome membrane	2/950	54/23750	0.64179	0.790127	0.70347	Ehd1/Fzd7	2	0	2	Component
GO:0005902	microvillus	3/950	82/23750	0.642274	0.790127	0.70347	Myo1h/Atp6v1b1/Myo1g	3	2	1	Component
GO:0044291	cell-cell contact zone	1/950	26/23750	0.654217	0.795661	0.708396	Tiam1	1	0	1	Component
GO:0070160	tight junction	1/950	26/23750	0.654217	0.795661	0.708396	Marveld2	1	0	1	Component
GO:0032839	dendrite cytoplasm	1/950	27/23750	0.668063	0.802637	0.714607	Oprm1	1	1	0	Component
GO:0035267	NuA4 histone acetyltransferase complex	1/950	27/23750	0.668063	0.802637	0.714607	Actbl2	1	0	1	Component
GO:0043194	axon initial segment	1/950	27/23750	0.668063	0.802637	0.714607	Cnga3	1	1	0	Component
GO:0060077	inhibitory synapse	1/950	27/23750	0.668063	0.802637	0.714607	Igsf9	1	1	0	Component
GO:0005938	cell cortex	5/950	141/23750	0.669623	0.80415	0.715954	Ryr1/Usp2/Pard6g/Drd4/Hmcn2	5	1	4	Component
GO:0043296	apical junction complex	1/950	28/23750	0.681356	0.812397	0.723297	Ajm1	1	0	1	Component
GO:0000228	nuclear chromosome	1/950	29/23750	0.694116	0.821018	0.730972	H3f3b	1	0	1	Component
GO:0097440	apical dendrite	1/950	29/23750	0.694116	0.821018	0.730972	Slc17a8	1	1	0	Component
GO:0001726	ruffle	3/950	89/23750	0.696364	0.822947	0.73269	Gas7/Als2/Bcar1	3	0	3	Component
GO:0000781	chromosome, telomeric region	4/950	118/23750	0.699602	0.824949	0.734473	H3f3b/Rif1/Fen1/Pif1	4	1	3	Component
GO:0044297	cell body	4/950	120/23750	0.712027	0.829946	0.738921	Calb1/Rnf112/Cacna1g/Alk	4	1	3	Component
GO:0000922	spindle pole	3/950	92/23750	0.717566	0.829946	0.738921	Plk5/Mtcl1/Nek2	3	0	3	Component
GO:0005819	spindle	3/950	92/23750	0.717566	0.829946	0.738921	Ccsap/Rps6ka1/Ttk	3	0	3	Component
GO:0005790	smooth endoplasmic reticulum	1/950	31/23750	0.718127	0.829946	0.738921	Ryr1	1	0	1	Component
GO:0019897	extrinsic component of plasma membrane	1/950	31/23750	0.718127	0.829946	0.738921	Nlrp10	1	0	1	Component
GO:0030863	cortical cytoskeleton	1/950	31/23750	0.718127	0.829946	0.738921	Sptbn5	1	1	0	Component
GO:0042470	melanosome	1/950	31/23750	0.718127	0.829946	0.738921	Tyr	1	1	0	Component
GO:0000792	heterochromatin	2/950	63/23750	0.723458	0.833943	0.74248	Zbtb18/Dnmt3l	2	1	1	Component
GO:0017053	transcriptional repressor complex	2/950	63/23750	0.723458	0.833943	0.74248	Ski/Zbtb16	2	1	1	Component
GO:0005881	cytoplasmic microtubule	2/950	64/23750	0.731487	0.839937	0.747816	Sctr/Spaca9	2	1	1	Component
GO:0005884	actin filament	3/950	97/23750	0.750322	0.852789	0.759259	Gas7/Actbl2/Wipf3	3	0	3	Component
GO:0005834	heterotrimeric G-protein complex	1/950	34/23750	0.750659	0.852789	0.759259	Gng13	1	0	1	Component
GO:0008180	COP9 signalosome	1/950	34/23750	0.750659	0.852789	0.759259	Basp1	1	1	0	Component
GO:0042788	polysomal ribosome	1/950	35/23750	0.760647	0.857211	0.763196	Rpl24	1	0	1	Component
GO:0005791	rough endoplasmic reticulum	2/950	69/23750	0.768709	0.862922	0.76828	Car4/Baiap2	2	0	2	Component
GO:0015030	Cajal body	1/950	38/23750	0.788276	0.873126	0.777366	Gemin4	1	0	1	Component
GO:0031941	filamentous actin	1/950	38/23750	0.788276	0.873126	0.777366	Myo18b	1	1	0	Component
GO:0035869	ciliary transition zone	1/950	38/23750	0.788276	0.873126	0.777366	Ccsap	1	0	1	Component
GO:0019898	extrinsic component of membrane	2/950	72/23750	0.78882	0.873126	0.777366	Rnf112/Gfra1	2	1	1	Component
GO:0032588	trans-Golgi network membrane	1/950	39/23750	0.796758	0.878637	0.782272	Mmp24	1	0	1	Component
GO:0097228	sperm principal piece	1/950	40/23750	0.804901	0.882156	0.785405	Dnah8	1	1	0	Component
GO:0010494	cytoplasmic stress granule	2/950	76/23750	0.813227	0.884871	0.787822	Grb7/Pabpc4l	2	0	2	Component
GO:0045177	apical part of cell	4/950	140/23750	0.815914	0.88695	0.789673	Crhr1/C5ar2/Amn/Cdh23	4	3	1	Component
GO:0005788	endoplasmic reticulum lumen	2/950	78/23750	0.82446	0.890408	0.792752	Wnt7a/Ntf3	2	0	2	Component
GO:0034451	centriolar satellite	3/950	111/23750	0.825967	0.890408	0.792752	Cdc42bpg/Dysf/Cep72	3	1	2	Component
GO:0044853	plasma membrane raft	1/950	43/23750	0.827426	0.890408	0.792752	Kcnd2	1	0	1	Component
GO:0000139	Golgi membrane	7/950	235/23750	0.834066	0.893532	0.795533	Dipk2a/Man1c1/B3gnt5/Mpp4/St8sia5/Sptbn2/Abca6	7	1	6	Component
GO:0031463	Cul3-RING ubiquitin ligase complex	1/950	44/23750	0.834342	0.893532	0.795533	Klhl3	1	0	1	Component
GO:0097225	sperm midpiece	1/950	44/23750	0.834342	0.893532	0.795533	Tcp11	1	0	1	Component
GO:0022626	cytosolic ribosome	2/950	81/23750	0.840172	0.898336	0.79981	Rps27rt/Rpl24	2	0	2	Component
GO:0022627	cytosolic small ribosomal subunit	1/950	46/23750	0.847353	0.903844	0.804714	Rps27rt	1	0	1	Component
GO:0000932	P-body	2/950	83/23750	0.849928	0.905866	0.806515	Pan3/Nanos2	2	1	1	Component
GO:0005741	mitochondrial outer membrane	5/950	180/23750	0.85091	0.906551	0.807125	Cnr1/Bid/Foxo3/Kmo/Mgarp	5	1	4	Component
GO:0031201	SNARE complex	1/950	47/23750	0.853471	0.90711	0.807622	Cplx3	1	0	1	Component
GO:0072686	mitotic spindle	3/950	118/23750	0.855824	0.908887	0.809205	Neil2/Ccsap/Gem	3	2	1	Component
GO:0042645	mitochondrial nucleoid	1/950	48/23750	0.859344	0.911539	0.811566	Cps1	1	0	1	Component
GO:0005759	mitochondrial matrix	4/950	156/23750	0.874961	0.921187	0.820155	Ak4/Foxo3/Slc27a3/Alas2	4	2	2	Component
GO:0000786	nucleosome	2/950	89/23750	0.876024	0.921187	0.820155	H3f3b/H2bc3	2	0	2	Component
GO:0010008	endosome membrane	2/950	89/23750	0.876024	0.921187	0.820155	Vps37b/Ehd1	2	0	2	Component
GO:0016363	nuclear matrix	2/950	89/23750	0.876024	0.921187	0.820155	Prkcd/Basp1	2	1	1	Component
GO:0071944	cell periphery	2/950	90/23750	0.879943	0.924944	0.823501	Slc1a3/Ntn1	2	0	2	Component
GO:0045095	keratin filament	1/950	52/23750	0.880576	0.925245	0.823769	Krt87	1	1	0	Component
GO:0005635	nuclear envelope	5/950	193/23750	0.889087	0.931624	0.829447	Itpr1/Tmem201/Dhrs2/Syne3/Syne4	5	1	4	Component
GO:0030496	midbody	4/950	161/23750	0.889702	0.931807	0.82961	Mtcl1/Nek2/Vps37b/Gem	4	1	3	Component
GO:0005776	autophagosome	1/950	55/23750	0.894371	0.935326	0.832744	Atg9b	1	1	0	Component
GO:0005769	early endosome	7/950	264/23750	0.907238	0.944522	0.840931	Epha3/Als2/Ehd1/Dner/Meltf/Dysf/Slc5a1	7	1	6	Component
GO:0015630	microtubule cytoskeleton	5/950	201/23750	0.908142	0.94492	0.841286	Tuba8/Ninl/Neil2/Cdc42ep4/Ttll3	5	1	4	Component
GO:0022625	cytosolic large ribosomal subunit	1/950	59/23750	0.91032	0.946081	0.842319	Rpl24	1	0	1	Component
GO:0030864	cortical actin cytoskeleton	1/950	62/23750	0.920682	0.954622	0.849924	Sptbn2	1	0	1	Component
GO:0000776	kinetochore	3/950	142/23750	0.926789	0.958483	0.853361	Nek2/Spc25/Ttk	3	1	2	Component
GO:0035861	site of double-strand break	1/950	66/23750	0.932661	0.963305	0.857655	Rif1	1	0	1	Component
GO:0019005	SCF ubiquitin ligase complex	1/950	67/23750	0.935362	0.965669	0.859759	Fbxl22	1	0	1	Component
GO:0005811	lipid droplet	2/950	109/23750	0.935672	0.965669	0.859759	Plin4/Ehd1	2	1	1	Component
GO:0042571	immunoglobulin complex, circulating	1/950	68/23750	0.937955	0.967651	0.861524	Ighm	1	1	0	Component
GO:0005793	endoplasmic reticulum-Golgi intermediate compartment	1/950	69/23750	0.940444	0.968723	0.862478	Car4	1	0	1	Component
GO:0000775	chromosome, centromeric region	3/950	154/23750	0.948654	0.974925	0.867999	Nek2/Sycp1/Spc25	3	1	2	Component
GO:0032587	ruffle membrane	1/950	73/23750	0.949442	0.974984	0.868052	Fam107a	1	0	1	Component
GO:0055037	recycling endosome	2/950	120/23750	0.955625	0.98058	0.873035	Mctp1/Meltf	2	0	2	Component
GO:0045335	phagocytic vesicle	1/950	79/23750	0.960457	0.983649	0.875767	Cdc42ep4	1	0	1	Component
GO:0045171	intercellular bridge	1/950	86/23750	0.970315	0.991086	0.882389	Ninl	1	0	1	Component
GO:0005840	ribosome	3/950	177/23750	0.974604	0.992637	0.883769	Oas1c/Rpl24/Oas1e	3	2	1	Component
GO:0031594	neuromuscular junction	1/950	91/23750	0.975815	0.992637	0.883769	Cdh15	1	0	1	Component
GO:0005802	trans-Golgi network	4/950	217/23750	0.975968	0.992637	0.883769	Car4/Gsap/Crhr1/Pifo	4	0	4	Component
GO:0005777	peroxisome	2/950	141/23750	0.978509	0.992637	0.883769	Tuba8/Ddo	2	0	2	Component
GO:0031901	early endosome membrane	1/950	94/23750	0.978613	0.992637	0.883769	Ehd1	1	0	1	Component
GO:0012505	endomembrane system	1/950	95/23750	0.979472	0.992637	0.883769	Rnf122	1	0	1	Component
GO:0000151	ubiquitin ligase complex	1/950	97/23750	0.981087	0.992979	0.884074	Rnf19b	1	0	1	Component
GO:0005770	late endosome	2/950	148/23750	0.983191	0.993227	0.884294	Dysf/Slc30a3	2	2	0	Component
GO:0005789	endoplasmic reticulum membrane	9/950	421/23750	0.988125	0.996328	0.887056	Itpr1/Ryr1/Tmem178/Jph1/Tmprss3/Slc16a11/9930111J21Rik1/Sln/Mrln	9	1	8	Component
GO:0031966	mitochondrial membrane	1/950	111/23750	0.989348	0.996858	0.887528	Kif28	1	1	0	Component
GO:0005765	lysosomal membrane	2/950	168/23750	0.991745	0.998095	0.888629	Tm4sf5/Rnf152	2	1	1	Component
GO:0016442	RISC complex	1/950	119/23750	0.992328	0.998306	0.888816	Mir221	1	0	1	Component
GO:0030176	integral component of endoplasmic reticulum membrane	1/950	124/23750	0.993751	0.998985	0.889421	Asph	1	0	1	Component
GO:0043209	myelin sheath	2/950	192/23750	0.996536	0.999999	0.890324	Atp1a1/Ehd1	2	0	2	Component
GO:0005764	lysosome	8/950	444/23750	0.997262	0.999999	0.890324	Unc13d/Prss16/Ramp3/Sidt1/Slc30a3/Siglecf/Doc2a/Rnf152	8	3	5	Component
GO:1990904	ribonucleoprotein complex	1/950	172/23750	0.99913	0.999999	0.890324	Pabpc4l	1	0	1	Component
GO:0005743	mitochondrial inner membrane	5/950	432/23750	0.999892	0.999999	0.890324	Slc1a3/Cps1/Kmo/Alas2/Cyp11a1	5	1	4	Component
GO:0005216	ion channel activity	24/950	174/23750	1.27058e-07	0.000113166	0.000100755	Gabrd/Itpr1/Ryr1/Kcnd2/Gabra1/Grin2c/Gabrr2/Trpc3/Cacna1a/Tmem266/Grid2/Catsper3/Scnn1g/Gabra6/Scn3a/Kcnb2/Cnga3/Cacna1s/Gjd3/Chrna5/Scn11a/Kcng1/Kcnh5/Glra4	24	10	14	Function
GO:0005201	extracellular matrix structural constituent	19/950	120/23750	2.94739e-07	0.000192248	0.000171163	Col16a1/Emid1/Lamb1/Reln/Abi3bp/Impg2/Ltbp2/Col24a1/Col17a1/Tnc/Sspo/Matn1/Col18a1/Papln/Ntn1/Hmcn2/Dpt/Comp/Col25a1	19	8	11	Function
GO:0005003	ephrin receptor activity	6/950	14/23750	9.18671e-06	0.00223154	0.00198679	Epha3/Epha8/Epha10/Epha6/Ephb2/Epha1	6	2	4	Function
GO:0005005	transmembrane-ephrin receptor activity	6/950	14/23750	9.18671e-06	0.00223154	0.00198679	Epha3/Epha8/Epha10/Epha6/Ephb2/Epha1	6	2	4	Function
GO:0030594	neurotransmitter receptor activity	13/950	82/23750	2.13642e-05	0.00439116	0.00390956	Gabrd/Gabra1/Gabrr2/Gabra6/Htr4/Chrm2/Drd4/Htr1f/Htr6/Htr2a/Htr1a/Chrna5/Glra4	13	8	5	Function
GO:0004714	transmembrane receptor protein tyrosine kinase activity	10/950	54/23750	4.82804e-05	0.00716696	0.00638092	Epha3/Kit/Epha8/Epha10/Ror1/Epha6/Ephb2/Alk/Met/Epha1	10	4	6	Function
GO:0008188	neuropeptide receptor activity	6/950	21/23750	0.000130487	0.0139464	0.0124168	Npffr2/Gpr165/Ntsr1/Npy2r/Npy5r/Npsr1	6	6	0	Function
GO:0004089	carbonate dehydratase activity	5/950	16/23750	0.000306093	0.0261546	0.0232861	Car4/Car7/Car9/Car8/Car15	5	0	5	Function
GO:0005326	neurotransmitter transporter activity	5/950	16/23750	0.000306093	0.0261546	0.0232861	Cplx3/Slc17a7/Slc22a3/Slc17a8/Slc28a2	5	3	2	Function
GO:0030165	PDZ domain binding	14/950	121/23750	0.00034708	0.0281029	0.0250207	Mpp3/Erc1/Lin7a/Grin2c/Lnx2/Kcnj12/Baiap2/Grid2/Shisa6/Slc9a3/Kcnj9/Fzd1/Fzd7/Slc22a12	14	0	14	Function
GO:0004222	metalloendopeptidase activity	13/950	109/23750	0.000415442	0.0317942	0.0283071	Trabd2b/Adamts18/Mmp24/Bmp1/Adamts17/Phex/Pappa2/Tll1/Adamts15/Adamts10/Tll2/Papln/Mmp23	13	4	9	Function
GO:0008237	metallopeptidase activity	16/950	159/23750	0.0006606	0.0372256	0.0331429	Trabd2b/Adamts18/Mmp24/Bmp1/Phex/Pappa2/Trhde/Agbl2/Tll1/Adamts15/Adamts10/Tll2/Cndp1/Cpa6/Mmp23/Agbl1	16	4	12	Function
GO:0004143	diacylglycerol kinase activity	4/950	11/23750	0.000669973	0.0372256	0.0331429	Dgkz/Dgkg/Dgkd/Dgkh	4	0	4	Function
GO:0036122	BMP binding	5/950	19/23750	0.000737328	0.0378873	0.033732	Tcap/Sost/Chrd/Grem2/Comp	5	1	4	Function
GO:0004993	G protein-coupled serotonin receptor activity	7/950	39/23750	0.000803603	0.0390405	0.0347587	Htr4/Chrm2/Drd4/Htr1f/Htr6/Htr2a/Htr1a	7	6	1	Function
GO:0001965	G-protein alpha-subunit binding	7/950	40/23750	0.000940857	0.0416548	0.0370863	Rgs8/Crhr1/Rgs1/Lpar3/Htr1a/Oprm1/Rgs4	7	5	2	Function
GO:0005245	voltage-gated calcium channel activity	7/950	40/23750	0.000940857	0.0416548	0.0370863	Ryr1/Cacna1a/Cacna1g/Catsper3/Cacng5/Cacna1s/Oprm1	7	2	5	Function
GO:0042923	neuropeptide binding	7/950	40/23750	0.000940857	0.0416548	0.0370863	Oprd1/Mc4r/Oprm1/Npy2r/Mchr1/Sstr5/Npy5r	7	7	0	Function
GO:0016836	hydro-lyase activity	5/950	20/23750	0.000950951	0.0416548	0.0370863	Car4/Car7/Car9/Car8/Car15	5	0	5	Function
GO:0004713	protein tyrosine kinase activity	13/950	121/23750	0.00112477	0.0455051	0.0405143	Sla/Epha3/Kit/Epha8/Lck/Epha10/Epha6/Ephb2/Prkcd/Alk/Ttk/Met/Epha1	13	5	8	Function
GO:0005244	voltage-gated ion channel activity	14/950	137/23750	0.00120667	0.0460861	0.0410316	Kcnd2/Kcnj12/Cacna1a/Clcn1/Kcnj9/Catsper3/Kcnj5/Scn3a/Kcnb2/Cacna1s/Scn11a/Kcng1/Scn3b/Kcnh5	14	8	6	Function
GO:0017046	peptide hormone binding	7/950	42/23750	0.00127032	0.0465224	0.04142	Vipr1/Crhr1/Gcgr/Sctr/Npr1/Hcrtr1/Mc4r	7	3	4	Function
GO:0008201	heparin binding	16/950	169/23750	0.00127101	0.0465224	0.04142	Rtn4rl1/Abi3bp/Impg2/Ltbp2/Sost/Rtn4r/Chrd/Adamts15/Mstn/Fgf7/Slit1/Eva1c/Grem2/Pcsk6/Comp/Col25a1	16	3	13	Function
GO:0051378	serotonin binding	4/950	13/23750	0.00136148	0.0478666	0.0426168	Htr4/Htr1f/Htr2a/Htr1a	4	4	0	Function
GO:0008514	organic anion transmembrane transporter activity	5/950	22/23750	0.00151146	0.0486579	0.0433214	Slc22a7/Slc22a3/Slco4c1/Slco4a1/Slc22a6	5	3	2	Function
GO:0000977	RNA polymerase II regulatory region sequence-specific DNA binding	29/950	400/23750	0.00159743	0.0506767	0.0451187	Neurod2/Npas1/Bcl6b/Zbtb46/Zbtb8a/Eomes/Nfil3/Bcl6/Zic5/Myt1/Zic2/Egr4/Bhlha9/Rora/Sp5/Barhl2/Smad3/Duxbl1/Nfix/Alx4/Msx2/Msc/Nr4a2/Ascl2/Zic1/Tfap2d/St18/Zfp972/Snai3	29	5	24	Function
GO:0016829	lyase activity	15/950	157/23750	0.00162368	0.0506767	0.0451187	Car4/Gldc/Car7/Adcy1/Car9/Aloxe3/Neil2/Car15/Echdc2/Gucy2f/Adcy7/Gadl1/Hdc/Npr1/Ddc	15	5	10	Function
GO:0005313	L-glutamate transmembrane transporter activity	4/950	14/23750	0.00184607	0.0548654	0.048848	Slc1a3/Slc17a7/Slc1a6/Slc17a8	4	1	3	Function
GO:0043565	sequence-specific DNA binding	33/950	481/23750	0.00196365	0.0564179	0.0502303	Zbtb18/Neurod1/Etv1/Arntl/Pax6/Nr4a3/Eomes/Dlx4/Bcl6/Foxo3/Egr4/Rora/Dmrt3/Sp5/Irf6/Smad3/Trp73/Wt1/Alx4/Msx2/Six3/Heyl/Nr4a2/Ascl2/Tead4/Elf3/Fev/E2f1/Meis2/Rag1/Nr5a2/Egr2/Hnf1b	33	10	23	Function
GO:0070888	E-box binding	7/950	46/23750	0.00219474	0.0597706	0.0532152	Neurod2/Neurod1/Cry1/Arntl/Hes3/Ascl2/Tal1	7	2	5	Function
GO:0003951	NAD+ kinase activity	4/950	15/23750	0.00243825	0.0597706	0.0532152	Dgkz/Dgkg/Dgkd/Dgkh	4	0	4	Function
GO:0046983	protein dimerization activity	15/950	168/23750	0.0031385	0.0711717	0.0633659	Neurod2/Bhlhe22/Neurod1/Npas1/Atoh7/Arntl/Mycn/Bhlha9/Hes3/Msc/Heyl/Ascl2/E2f1/Ahrr/Tal1	15	7	8	Function
GO:0030553	cGMP binding	4/950	16/23750	0.00314897	0.0711717	0.0633659	Prkg1/Pde5a/Cnga3/Pde11a	4	2	2	Function
GO:0042277	peptide binding	10/950	90/23750	0.0031697	0.0711717	0.0633659	Gpr22/Trhde/Crhr1/Sctr/Npffr2/Crhbp/Oprd1/Oprm1/Mchr1/Sstr5	10	7	3	Function
GO:0005230	extracellular ligand-gated ion channel activity	6/950	39/23750	0.00425109	0.0880535	0.0783962	Gabrd/Gabra1/Gabrr2/Gabra6/Chrna5/Glra4	6	2	4	Function
GO:0017147	Wnt-protein binding	5/950	29/23750	0.00540889	0.105493	0.093923	Trabd2b/Fzd1/Sfrp2/Fzd7/Ror1	5	1	4	Function
GO:0004890	GABA-A receptor activity	4/950	19/23750	0.0060962	0.110974	0.0988033	Gabrd/Gabra1/Gabrr2/Gabra6	4	1	3	Function
GO:0016174	NAD(P)H oxidase activity	3/950	10/23750	0.00619877	0.110974	0.0988033	Mical2/Kmo/Duox1	3	0	3	Function
GO:0005246	calcium channel regulator activity	5/950	30/23750	0.0062807	0.110974	0.0988033	Prkg1/Cabp2/Gem/Rem2/Grm2	5	1	4	Function
GO:0016597	amino acid binding	5/950	30/23750	0.0062807	0.110974	0.0988033	Slc1a3/Tdo2/Ddah2/Hdc/Ddc	5	1	4	Function
GO:0016849	phosphorus-oxygen lyase activity	4/950	20/23750	0.00738251	0.123252	0.109735	Adcy1/Gucy2f/Adcy7/Npr1	4	2	2	Function
GO:0048495	Roundabout binding	3/950	11/23750	0.00827207	0.125468	0.111708	Rtn4rl1/Rtn4r/Slit1	3	1	2	Function
GO:0005272	sodium channel activity	5/950	32/23750	0.00831134	0.125468	0.111708	Scnn1b/Scnn1g/Scn3a/Scn11a/Scn3b	5	3	2	Function
GO:0001221	transcription cofactor binding	6/950	46/23750	0.00964212	0.14002	0.124664	Pax6/Baiap2/Foxo3/Rora/Nr5a2/Hnf1b	6	2	4	Function
GO:1904315	transmitter-gated ion channel activity involved in regulation of postsynaptic membrane potential	6/950	47/23750	0.0106886	0.145893	0.129892	Gabrd/Gabra1/Grin2c/Gabrr2/Grid2/Gabra6	6	1	5	Function
GO:0045294	alpha-catenin binding	3/950	12/23750	0.010705	0.145893	0.129892	Jup/Cdh24/Pkp3	3	1	2	Function
GO:0005516	calmodulin binding	15/950	193/23750	0.0110033	0.147258	0.131107	Ryr1/Camk4/Itpka/Adcy1/Pcp4/Grm4/Camkk2/Cacna1a/Slc8a2/Plcb3/Scn3a/Cacna1s/Rasgrf2/Myo1g/Kcnh5	15	4	11	Function
GO:0004888	transmembrane signaling receptor activity	16/950	211/23750	0.0110223	0.147258	0.131107	Gabrd/Vipr1/Gabra1/Gpr156/Gabrr2/Adgrg5/Crhr1/Gcgr/Sctr/Gabra6/Clec2h/Fzd1/Fzd7/Chrna5/Ighm/Glra4	16	7	9	Function
GO:0015347	sodium-independent organic anion transmembrane transporter activity	4/950	23/23750	0.0122725	0.1569	0.139692	Slco2a1/Slco4c1/Slco4a1/Slc22a6	4	1	3	Function
GO:0008066	glutamate receptor activity	3/950	13/23750	0.0135081	0.165567	0.147408	Grm1/Grm4/Grid2	3	0	3	Function
GO:0017017	MAP kinase tyrosine/serine/threonine phosphatase activity	3/950	13/23750	0.0135081	0.165567	0.147408	Dusp5/Dusp10/Dusp14	3	0	3	Function
GO:0008083	growth factor activity	12/950	148/23750	0.0159231	0.182738	0.162696	Kitl/Gdf10/Bmp1/Vgf/Prl2c3/Ntf3/Mstn/Fgf7/Bmp5/Fgf20/Pspn/Hgf	12	2	10	Function
GO:0070412	R-SMAD binding	4/950	25/23750	0.0164626	0.182738	0.162696	Pax6/Smad3/Ankrd1/Myocd	4	2	2	Function
GO:0047555	3',5'-cyclic-GMP phosphodiesterase activity	3/950	14/23750	0.0166886	0.182738	0.162696	Pde5a/Pde9a/Pde11a	3	1	2	Function
GO:0005102	signaling receptor binding	26/950	416/23750	0.0171384	0.183176	0.163086	Sla/Mpp4/Wnt7a/Wnt9b/Lck/Ntf3/Mstn/Ostn/Btn2a2/Crtam/Nrg2/Fzd1/Slit1/Panx1/Tnfsf9/Nxph2/Mtss1/Ephb2/Amn/Thpo/Htr1a/Tg/Pspn/Mchr1/Vip/Hgf	26	10	16	Function
GO:0045296	cadherin binding	7/950	67/23750	0.0173682	0.184891	0.164613	Mmp24/Cdh15/Jup/Cdh24/Pkp3/Cdh9/Cdh23	7	3	4	Function
GO:0005125	cytokine activity	16/950	224/23750	0.0185009	0.190837	0.169907	Kitl/Gdf10/Il22b/Wnt7a/Bmp1/Il22/Il16/Wnt9b/Cd70/Mstn/Bmp5/Tnfsf9/Grem2/Thpo/Ccl22/Ccl28	16	3	13	Function
GO:0000976	transcription regulatory region sequence-specific DNA binding	18/950	264/23750	0.0199766	0.196768	0.175188	Zbtb46/Arntl/Pax6/Zbtb8a/Tbx15/Foxo3/Irf6/Smad3/Trp73/Wt1/Msx2/E2f1/Nr5a2/Ahrr/Egr2/Tal1/Basp1/Hnf1b	18	8	10	Function
GO:0008528	G protein-coupled peptide receptor activity	5/950	40/23750	0.0209186	0.200339	0.178367	Vipr1/Crhr1/Gcgr/Sctr/Rxfp3	5	2	3	Function
GO:0035035	histone acetyltransferase binding	4/950	27/23750	0.0214504	0.201815	0.179681	Pax6/Cited2/Nr4a3/Myocd	4	1	3	Function
GO:0043548	phosphatidylinositol 3-kinase binding	4/950	27/23750	0.0214504	0.201815	0.179681	Atp1a1/Dab2ip/Lck/Met	4	2	2	Function
GO:0016791	phosphatase activity	11/950	139/23750	0.0239829	0.212485	0.189181	Dusp5/Atp1a1/Ppm1d/Ptprr/Lhpp/Pxylp1/Ptpn22/Dusp10/Dusp14/Ptprq/Fbp2	11	2	9	Function
GO:0042813	Wnt-activated receptor activity	3/950	16/23750	0.0241979	0.212485	0.189181	Fzd1/Fzd7/Ror1	3	0	3	Function
GO:0070679	inositol 1,4,5 trisphosphate binding	3/950	16/23750	0.0241979	0.212485	0.189181	Itpr1/Trpc3/Xntrpc	3	0	3	Function
GO:0005544	calcium-dependent phospholipid binding	6/950	57/23750	0.0258763	0.223759	0.199218	Doc2b/Syt12/Dysf/Cpne6/Syt9/Doc2a	6	3	3	Function
GO:0051018	protein kinase A binding	4/950	29/23750	0.0272697	0.232795	0.207263	Dact1/Sphkap/Akap7/Pakap	4	1	3	Function
GO:0005044	scavenger receptor activity	5/950	43/23750	0.0277669	0.235271	0.209468	Tmprss3/Corin/Cdcp3/Hhipl1/Tmprss2	5	1	4	Function
GO:0051015	actin filament binding	15/950	218/23750	0.0295427	0.242141	0.215584	Gas7/Neb/Ablim3/Sptbn5/Coro2b/Tmem201/Ablim1/Sptbn2/Myo5c/Panx1/Syne3/Tmod4/Myo1h/Mtss1/Myo1g	15	5	10	Function
GO:0048018	receptor ligand activity	6/950	60/23750	0.0323211	0.255509	0.227486	Wnt7a/Wnt9b/Nrg2/Sfrp2/Grem2/Tafa4	6	3	3	Function
GO:0022857	transmembrane transporter activity	14/950	203/23750	0.0341092	0.2604	0.23184	Cnnm4/Slc16a11/Slc17a7/Slc22a7/Slco2a1/Slc7a3/Slc22a12/Slc13a1/Slc22a3/Slco4c1/Slc17a8/Slc5a1/Slco4a1/Slc22a6	14	5	9	Function
GO:0031490	chromatin DNA binding	8/950	94/23750	0.0346016	0.263261	0.234387	Pax6/Eomes/Bcl6/Foxo3/Zic2/Smad3/Hr/Mexis	8	0	8	Function
GO:0005200	structural constituent of cytoskeleton	6/950	62/23750	0.0371493	0.277868	0.247393	Tuba8/Mybpc1/Lor/Mybpc3/Mybpc2/Tubb1	6	3	3	Function
GO:0015293	symporter activity	9/950	113/23750	0.0375133	0.278019	0.247527	Slc1a3/Slc16a11/Slc17a7/Slc12a8/Slc1a6/Slc13a1/Slc17a8/Slc5a1/Slc28a2	9	2	7	Function
GO:0035259	glucocorticoid receptor binding	3/950	19/23750	0.0383301	0.278019	0.247527	Nr4a3/Smad3/Nr4a2	3	0	3	Function
GO:0008013	beta-catenin binding	8/950	96/23750	0.0384981	0.278019	0.247527	Dact1/Amer3/Foxo3/Rora/Cdh24/Smad3/Pxn/Met	8	2	6	Function
GO:0001227	DNA-binding transcription repressor activity, RNA polymerase II-specific	20/950	327/23750	0.0404196	0.288003	0.256416	Zbtb18/Bcl6b/Ski/Zbtb46/Pax6/Zbtb8a/Nfil3/Dlx4/Bcl6/Tbx15/Foxo3/Sp5/Hes3/Zbtb16/Msx2/Msc/Heyl/Ascl2/Snai3/5730507C01Rik	20	5	15	Function
GO:0008373	sialyltransferase activity	3/950	20/23750	0.0437914	0.300798	0.267808	St8sia5/St6galnac4/St6galnac5	3	1	2	Function
GO:0008569	ATP-dependent microtubule motor activity, minus-end-directed	3/950	20/23750	0.0437914	0.300798	0.267808	Dnah11/Dnah6/Dnah8	3	1	2	Function
GO:0043027	cysteine-type endopeptidase inhibitor activity involved in apoptotic process	4/950	34/23750	0.0455819	0.310701	0.276625	Naip5/Birc7/Naip6/Rps6ka1	4	2	2	Function
GO:0004683	calmodulin-dependent protein kinase activity	3/950	21/23750	0.0496174	0.322573	0.287195	Camk4/Itpka/Camkk2	3	0	3	Function
GO:0008307	structural constituent of muscle	3/950	21/23750	0.0496174	0.322573	0.287195	Tcap/Jph1/Mybpc3	3	0	3	Function
GO:0001222	transcription corepressor binding	5/950	51/23750	0.052384	0.331823	0.29543	Bcl6/Rora/Trp73/Zbtb16/Six3	5	1	4	Function
GO:0042562	hormone binding	3/950	22/23750	0.0557996	0.331823	0.29543	Npr1/Mc4r/Mchr1	3	2	1	Function
GO:0005262	calcium channel activity	7/950	86/23750	0.0565788	0.331823	0.29543	Itpr1/Ryr1/Trpc3/Cacna1a/Catsper3/Panx1/Cacna1s	7	2	5	Function
GO:0004300	enoyl-CoA hydratase activity	2/950	10/23750	0.0581188	0.331823	0.29543	Tuba8/Echdc2	2	0	2	Function
GO:0004983	neuropeptide Y receptor activity	2/950	10/23750	0.0581188	0.331823	0.29543	Npy2r/Npy5r	2	2	0	Function
GO:0005391	sodium:potassium-exchanging ATPase activity	2/950	10/23750	0.0581188	0.331823	0.29543	Atp1a1/Atp4a	2	1	1	Function
GO:0008519	ammonium transmembrane transporter activity	2/950	10/23750	0.0581188	0.331823	0.29543	Rhd/Rhcg	2	2	0	Function
GO:0009881	photoreceptor activity	2/950	10/23750	0.0581188	0.331823	0.29543	Cry1/Opn3	2	0	2	Function
GO:0015280	ligand-gated sodium channel activity	2/950	10/23750	0.0581188	0.331823	0.29543	Scnn1b/Scnn1g	2	0	2	Function
GO:0030296	protein tyrosine kinase activator activity	2/950	10/23750	0.0581188	0.331823	0.29543	Afap1l2/Nrg2	2	0	2	Function
GO:0035374	chondroitin sulfate binding	2/950	10/23750	0.0581188	0.331823	0.29543	Rtn4rl1/Rtn4r	2	0	2	Function
GO:0019900	kinase binding	9/950	123/23750	0.0586186	0.333963	0.297336	Tiam1/Cry1/Dgkd/Dab2ip/Mycn/Dgkh/Ptpn22/Chil5/Prkcd	9	0	9	Function
GO:0004879	nuclear receptor activity	5/950	53/23750	0.0600322	0.339827	0.302556	Nr4a3/Rora/Nr4a2/Nr5a2/Ahrr	5	2	3	Function
GO:0030170	pyridoxal phosphate binding	5/950	53/23750	0.0600322	0.339827	0.302556	Gldc/Gadl1/Hdc/Alas2/Ddc	5	3	2	Function
GO:0005242	inward rectifier potassium channel activity	3/950	23/23750	0.0623287	0.341004	0.303604	Kcnj12/Kcnj9/Kcnj5	3	1	2	Function
GO:0031681	G-protein beta-subunit binding	3/950	23/23750	0.0623287	0.341004	0.303604	Gng13/Rgs11/Oprm1	3	2	1	Function
GO:0071837	HMG box domain binding	3/950	23/23750	0.0623287	0.341004	0.303604	Pax6/Alx4/Egr2	3	1	2	Function
GO:0004180	carboxypeptidase activity	4/950	38/23750	0.0641302	0.341004	0.303604	Agbl2/Cndp1/Cpa6/Agbl1	4	2	2	Function
GO:0030020	extracellular matrix structural constituent conferring tensile strength	4/950	38/23750	0.0641302	0.341004	0.303604	Col16a1/Col24a1/Col18a1/Col25a1	4	3	1	Function
GO:0004114	3',5'-cyclic-nucleotide phosphodiesterase activity	3/950	24/23750	0.0691942	0.341004	0.303604	Pde5a/Pde9a/Pde11a	3	1	2	Function
GO:0005248	voltage-gated sodium channel activity	3/950	24/23750	0.0691942	0.341004	0.303604	Cacna1g/Scn3a/Scn11a	3	2	1	Function
GO:0016831	carboxy-lyase activity	3/950	24/23750	0.0691942	0.341004	0.303604	Gadl1/Hdc/Ddc	3	2	1	Function
GO:0043395	heparan sulfate proteoglycan binding	3/950	24/23750	0.0691942	0.341004	0.303604	Chrd/Slit1/Comp	3	1	2	Function
GO:0004383	guanylate cyclase activity	2/950	11/23750	0.0691958	0.341004	0.303604	Gucy2f/Npr1	2	1	1	Function
GO:0005237	inhibitory extracellular ligand-gated ion channel activity	2/950	11/23750	0.0691958	0.341004	0.303604	Gabra1/Gabra6	2	0	2	Function
GO:0008330	protein tyrosine/threonine phosphatase activity	2/950	11/23750	0.0691958	0.341004	0.303604	Dusp5/Dusp10	2	0	2	Function
GO:0008331	high voltage-gated calcium channel activity	2/950	11/23750	0.0691958	0.341004	0.303604	Cacna1a/Cacna1s	2	0	2	Function
GO:0008503	benzodiazepine receptor activity	2/950	11/23750	0.0691958	0.341004	0.303604	Gabra1/Gabra6	2	0	2	Function
GO:0019855	calcium channel inhibitor activity	2/950	11/23750	0.0691958	0.341004	0.303604	Itpr1/Phpt1	2	0	2	Function
GO:0070097	delta-catenin binding	2/950	11/23750	0.0691958	0.341004	0.303604	Dact1/Cdh24	2	1	1	Function
GO:0070410	co-SMAD binding	2/950	11/23750	0.0691958	0.341004	0.303604	Pax6/Smad3	2	0	2	Function
GO:0044325	ion channel binding	10/950	147/23750	0.0711793	0.348974	0.310701	Itpr1/Tcap/Lrrc38/Phpt1/Atp2a3/Rnf207/Kcnb2/Panx1/Scn3b/Kcnh5	10	5	5	Function
GO:0005254	chloride channel activity	6/950	73/23750	0.071703	0.350898	0.312413	Gabrd/Gabra1/Gabrr2/Clcn1/Gabra6/Glra4	6	1	5	Function
GO:0045505	dynein intermediate chain binding	4/950	40/23750	0.0746739	0.360849	0.321273	Sptbn5/Dnah11/Dnah6/Dnah8	4	2	2	Function
GO:0003714	transcription corepressor activity	12/950	190/23750	0.0801557	0.360849	0.321273	Prdm8/Sap30/Ski/Cbfa2t3/Cited2/Tob2/Zfpm2/Tle2/Ankrd1/Hr/Trib3/Basp1	12	2	10	Function
GO:0005109	frizzled binding	4/950	41/23750	0.0802534	0.360849	0.321273	Wnt7a/Wnt9b/Fzd1/Fzd7	4	0	4	Function
GO:0071949	FAD binding	4/950	41/23750	0.0802534	0.360849	0.321273	Cry1/Mical2/Kmo/Ddo	4	0	4	Function
GO:0005543	phospholipid binding	8/950	112/23750	0.0802699	0.360849	0.321273	Tiam1/Arhgap26/Cps1/Dysf/Mtss1/Lpar3/Nr5a2/Nup62cl	8	3	5	Function
GO:0001730	2'-5'-oligoadenylate synthetase activity	2/950	12/23750	0.080894	0.360849	0.321273	Oas1c/Oas1e	2	2	0	Function
GO:0004016	adenylate cyclase activity	2/950	12/23750	0.080894	0.360849	0.321273	Adcy1/Adcy7	2	1	1	Function
GO:0004861	cyclin-dependent protein serine/threonine kinase inhibitor activity	2/950	12/23750	0.080894	0.360849	0.321273	Cdkn1b/Cdkn2c	2	0	2	Function
GO:0004865	protein serine/threonine phosphatase inhibitor activity	2/950	12/23750	0.080894	0.360849	0.321273	Ppp1r17/Ppp1r1b	2	0	2	Function
GO:0031402	sodium ion binding	2/950	12/23750	0.080894	0.360849	0.321273	Atp1a1/Scn3a	2	1	1	Function
GO:0031432	titin binding	2/950	12/23750	0.080894	0.360849	0.321273	Tcap/Ankrd1	2	1	1	Function
GO:0042609	CD4 receptor binding	2/950	12/23750	0.080894	0.360849	0.321273	Il16/Lck	2	1	1	Function
GO:0008146	sulfotransferase activity	5/950	58/23750	0.0817654	0.364128	0.324192	Ndst3/Ust/Chst9/Gal3st3/Hs3st3a1	5	1	4	Function
GO:0017124	SH3 domain binding	9/950	132/23750	0.0830967	0.367461	0.327159	Shank2/Afap1l2/Dab2ip/Shank3/Elmo3/Bcar1/Ptpn22/Drd4/Wipf3	9	0	9	Function
GO:0008022	protein C-terminus binding	14/950	232/23750	0.0835141	0.367461	0.327159	Itpr1/Dgkz/Shank2/Sptbn5/Akap7/Shank3/Cdc20/Lck/Homer3/Zbtb16/Cnga3/Sdc1/Oprm1/Mchr1	14	6	8	Function
GO:0030234	enzyme regulator activity	3/950	26/23750	0.0838888	0.367461	0.327159	Dnmt3l/Rgn/Sln	3	2	1	Function
GO:0008081	phosphoric diester hydrolase activity	5/950	60/23750	0.0914822	0.379979	0.338304	Plch2/Pde5a/Pde9a/Plcb3/Pde11a	5	1	4	Function
GO:0004181	metallocarboxypeptidase activity	3/950	27/23750	0.0916936	0.379979	0.338304	Agbl2/Cpa6/Agbl1	3	2	1	Function
GO:0035591	signaling adaptor activity	3/950	27/23750	0.0916936	0.379979	0.338304	Afap1l2/Dab2ip/Stap2	3	0	3	Function
GO:0019955	cytokine binding	4/950	43/23750	0.0920093	0.379979	0.338304	Nog/Kit/Il12rb2/Il12rb1	4	1	3	Function
GO:0015279	store-operated calcium channel activity	2/950	13/23750	0.0931459	0.379979	0.338304	Trpc3/Xntrpc	2	0	2	Function
GO:0017166	vinculin binding	2/950	13/23750	0.0931459	0.379979	0.338304	Coro2b/Pxn	2	0	2	Function
GO:0022851	GABA-gated chloride ion channel activity	2/950	13/23750	0.0931459	0.379979	0.338304	Gabra1/Gabra6	2	0	2	Function
GO:0005096	GTPase activator activity	14/950	237/23750	0.0951541	0.387579	0.345071	Chn2/Rasal3/Arhgap22/Rgs8/Als2/Garnl3/Rgs16/Dab2ip/Arhgap26/Rgs1/Rgs11/Adprhl1/Arhgap24/Rgs4	14	6	8	Function
GO:0019903	protein phosphatase binding	8/950	117/23750	0.0973234	0.394012	0.350799	Itpr1/Nek2/Cdkn1b/Jup/Lck/Pxn/Lilrb4a/Met	8	3	5	Function
GO:0061629	RNA polymerase II sequence-specific DNA-binding transcription factor binding	12/950	197/23750	0.0981647	0.39567	0.352275	Dact1/Neurod1/Zbtb8a/Cited2/Eomes/Zfpm2/Smad3/Trp73/Ankrd1/Egr2/Tal1/Myocd	12	4	8	Function
GO:0000146	microfilament motor activity	3/950	28/23750	0.0997863	0.39677	0.353254	Myo5c/Myo1h/Myo1g	3	2	1	Function
GO:0004712	protein serine/threonine/tyrosine kinase activity	3/950	28/23750	0.0997863	0.39677	0.353254	Prkcg/Rps6ka1/Ttk	3	0	3	Function
GO:0005355	glucose transmembrane transporter activity	2/950	14/23750	0.105889	0.401326	0.357311	Mfsd4b5/Slc5a1	2	0	2	Function
GO:0016594	glycine binding	2/950	14/23750	0.105889	0.401326	0.357311	Gldc/Glra4	2	0	2	Function
GO:0016595	glutamate binding	2/950	14/23750	0.105889	0.401326	0.357311	Slc1a3/Cps1	2	0	2	Function
GO:0005184	neuropeptide hormone activity	3/950	29/23750	0.108154	0.407597	0.362894	Vgf/Cartpt/Vip	3	3	0	Function
GO:0005179	hormone activity	8/950	120/23750	0.108466	0.408198	0.363429	Vgf/Prl2c3/Ostn/Thpo/Tg/Crh/Sst/Vip	8	4	4	Function
GO:0005249	voltage-gated potassium channel activity	5/950	64/23750	0.112596	0.420777	0.374628	Lrrc38/Kcnd2/Kcnb2/Kcng1/Kcnh5	5	3	2	Function
GO:0097110	scaffold protein binding	6/950	83/23750	0.114973	0.428462	0.38147	Shank3/Baiap2/Grid2/Cacna1g/Panx1/Grm2	6	1	5	Function
GO:0001223	transcription coactivator binding	4/950	48/23750	0.12467	0.445344	0.3965	Zbtb8a/Nr4a3/Rora/Smad3	4	0	4	Function
GO:0001784	phosphotyrosine residue binding	4/950	48/23750	0.12467	0.445344	0.3965	Shf/Pik3r3/Lck/Shc3	4	2	2	Function
GO:0003824	catalytic activity	20/950	378/23750	0.125209	0.446076	0.397153	Gldc/Prkg1/Pde5a/Ndst3/Aloxe3/Neil2/Cps1/Fen1/Klhl3/Echdc2/Gadl1/Hhipl1/Hdc/Alas2/Ern2/Ddc/Rag1/Tktl2/Pde11a/Fbp2	20	9	11	Function
GO:0051959	dynein light intermediate chain binding	3/950	31/23750	0.125657	0.446485	0.397517	Dnah11/Dnah6/Dnah8	3	1	2	Function
GO:0001968	fibronectin binding	4/950	49/23750	0.131721	0.457817	0.407606	Tnc/Comp/Lilrb4a/Epha1	4	1	3	Function
GO:0004697	protein kinase C activity	2/950	16/23750	0.132616	0.457817	0.407606	Prkcg/Prkcd	2	0	2	Function
GO:0004698	calcium-dependent protein kinase C activity	2/950	16/23750	0.132616	0.457817	0.407606	Prkcg/Prkcd	2	0	2	Function
GO:0019905	syntaxin binding	5/950	69/23750	0.141936	0.477336	0.424984	Doc2b/Cacna1a/Syt12/Cplx3/Syt9	5	0	5	Function
GO:0004860	protein kinase inhibitor activity	3/950	33/23750	0.144095	0.477336	0.424984	Pkib/Cdkn1b/Trib3	3	0	3	Function
GO:0005164	tumor necrosis factor receptor binding	3/950	33/23750	0.144095	0.477336	0.424984	Cd70/Tnfsf9/Traf1	3	0	3	Function
GO:0004722	protein serine/threonine phosphatase activity	6/950	89/23750	0.146009	0.477336	0.424984	Dusp5/Ppm1d/Lck/Lrrc2/Dusp10/Dusp14	6	1	5	Function
GO:0004653	polypeptide N-acetylgalactosaminyltransferase activity	2/950	17/23750	0.146494	0.477336	0.424984	Galnt13/Galnt5	2	1	1	Function
GO:0016702	oxidoreductase activity, acting on single donors with incorporation of molecular oxygen, incorporation of two atoms of oxygen	2/950	17/23750	0.146494	0.477336	0.424984	Aloxe3/Alox12b	2	1	1	Function
GO:0031005	filamin binding	2/950	17/23750	0.146494	0.477336	0.424984	Dpysl4/Oprm1	2	1	1	Function
GO:0005198	structural molecule activity	7/950	109/23750	0.146845	0.477336	0.424984	Krt24/Krt28/Jup/Evpl/Panx1/Krt26/Krt27	7	3	4	Function
GO:0042826	histone deacetylase binding	8/950	132/23750	0.159533	0.504612	0.449269	Dact1/Cry1/Cdc20/Six3/Ankrd1/Hr/Tal1/Myocd	8	3	5	Function
GO:0005178	integrin binding	9/950	153/23750	0.160571	0.504612	0.449269	Col16a1/Lamb1/Itgad/Jaml/Pxn/Itgb7/Gfra1/Comp/Lilrb4a	9	4	5	Function
GO:0004970	ionotropic glutamate receptor activity	2/950	18/23750	0.160651	0.504612	0.449269	Grin2c/Grid2	2	0	2	Function
GO:0042834	peptidoglycan binding	2/950	18/23750	0.160651	0.504612	0.449269	Ighm/Jchain	2	2	0	Function
GO:0003777	microtubule motor activity	4/950	53/23750	0.161468	0.504612	0.449269	Dnah6/Kif15/Kif28/Dnah8	4	2	2	Function
GO:0004674	protein serine/threonine kinase activity	21/950	417/23750	0.166637	0.515342	0.458821	Prkcg/Camk4/Stk17b/Sbk1/Prkg1/Alpk2/Map3k14/Camkk2/Alpk3/Nek2/Nrk/Speg/Cdc42bpg/1810024B03Rik/Stk10/Rps6ka1/Prkcd/Limk1/Ern2/Ttk/Stk32b	21	4	17	Function
GO:0048306	calcium-dependent protein binding	6/950	93/23750	0.168593	0.520788	0.46367	Grm4/Vps37b/Casq2/Sntn/Spaca9/Cd209g	6	1	5	Function
GO:0004435	phosphatidylinositol phospholipase C activity	2/950	19/23750	0.175042	0.527892	0.469995	Plch2/Plcb3	2	0	2	Function
GO:0016208	AMP binding	2/950	19/23750	0.175042	0.527892	0.469995	Akap7/Oxgr1	2	1	1	Function
GO:0031434	mitogen-activated protein kinase kinase binding	2/950	19/23750	0.175042	0.527892	0.469995	Dab2ip/Trib3	2	0	2	Function
GO:0043621	protein self-association	5/950	75/23750	0.18097	0.542707	0.483186	Rnf112/Sptbn5/Shank3/Tmem190/Samd11	5	2	3	Function
GO:0004864	protein phosphatase inhibitor activity	3/950	37/23750	0.183321	0.547913	0.487821	Ppp1r17/Elfn1/Ppp1r1b	3	1	2	Function
GO:0015175	neutral amino acid transmembrane transporter activity	2/950	20/23750	0.189625	0.55254	0.49194	Slc1a3/Slc1a6	2	0	2	Function
GO:0008138	protein tyrosine/serine/threonine phosphatase activity	3/950	39/23750	0.203891	0.572388	0.509611	Dusp5/Dusp10/Dusp14	3	0	3	Function
GO:0035255	ionotropic glutamate receptor binding	3/950	39/23750	0.203891	0.572388	0.509611	Shank2/Shank3/Shisa6	3	0	3	Function
GO:0042056	chemoattractant activity	3/950	39/23750	0.203891	0.572388	0.509611	Ntf3/Fgf7/Hgf	3	1	2	Function
GO:0004721	phosphoprotein phosphatase activity	8/950	141/23750	0.203978	0.572388	0.509611	Dusp5/Ppm1d/Phpt1/Ptprr/Ptpn22/Dusp10/Dusp14/Ptprq	8	1	7	Function
GO:0004725	protein tyrosine phosphatase activity	6/950	100/23750	0.211278	0.589285	0.524655	Dusp5/Ptprr/Ptpn22/Dusp10/Dusp14/Ptprq	6	1	5	Function
GO:0003774	motor activity	3/950	40/23750	0.214368	0.596037	0.530666	Myo1h/Myo1g/Myl3	3	3	0	Function
GO:0000979	RNA polymerase II core promoter sequence-specific DNA binding	2/950	22/23750	0.219219	0.596491	0.531071	H3f3b/Pax6	2	0	2	Function
GO:0005243	gap junction channel activity	2/950	22/23750	0.219219	0.596491	0.531071	Panx1/Gjd3	2	2	0	Function
GO:0005385	zinc ion transmembrane transporter activity	2/950	22/23750	0.219219	0.596491	0.531071	Slc39a2/Slc30a3	2	1	1	Function
GO:0015267	channel activity	2/950	22/23750	0.219219	0.596491	0.531071	Aqp6/Panx1	2	1	1	Function
GO:0017116	single-stranded DNA-dependent ATP-dependent DNA helicase activity	2/950	22/23750	0.219219	0.596491	0.531071	Mcm5/Pif1	2	1	1	Function
GO:0004857	enzyme inhibitor activity	3/950	41/23750	0.224956	0.608383	0.541659	Dgkz/Mrln/Timp4	3	0	3	Function
GO:0008047	enzyme activator activity	3/950	41/23750	0.224956	0.608383	0.541659	Dnmt3l/Sfrp2/Prkcd	3	2	1	Function
GO:0030506	ankyrin binding	2/950	23/23750	0.234161	0.623506	0.555122	Atp1a1/Rhcg	2	1	1	Function
GO:0005267	potassium channel activity	5/950	83/23750	0.238233	0.62777	0.558919	Kcnmb4/Kcnd2/Kcnb2/Kcng1/Kcnh5	5	3	2	Function
GO:0003690	double-stranded DNA binding	9/950	170/23750	0.241519	0.635802	0.56607	Neurod1/Cry1/Pax6/Sycp1/Smad3/Wt1/Zbtb16/Fev/Nr5a2	9	4	5	Function
GO:0016409	palmitoyltransferase activity	2/950	24/23750	0.249158	0.646988	0.57603	Zdhhc14/Zdhhc22	2	1	1	Function
GO:0004175	endopeptidase activity	6/950	106/23750	0.250512	0.649871	0.578596	Trabd2b/Cps1/Corin/Adamts15/Pcsk6/Hgf	6	1	5	Function
GO:0004497	monooxygenase activity	6/950	107/23750	0.257244	0.661601	0.589039	Cyp3a13/Mical2/Kmo/Tyr/Tph1/Cyp11a1	6	2	4	Function
GO:0004715	non-membrane spanning protein tyrosine kinase activity	3/950	45/23750	0.268171	0.681134	0.60643	Sla/Lck/Prkcd	3	1	2	Function
GO:0008134	transcription factor binding	7/950	131/23750	0.27093	0.686836	0.611507	Nab2/Arntl/Zfpm2/Msx2/Zfp296/Meis2/Mdfi	7	1	6	Function
GO:0042169	SH2 domain binding	3/950	46/23750	0.279131	0.693346	0.617303	Kit/Afap1l2/Lck	3	1	2	Function
GO:0005540	hyaluronic acid binding	2/950	26/23750	0.279207	0.693346	0.617303	Cemip/Impg2	2	0	2	Function
GO:0019706	protein-cysteine S-palmitoyltransferase activity	2/950	26/23750	0.279207	0.693346	0.617303	Zdhhc14/Zdhhc22	2	1	1	Function
GO:0005546	phosphatidylinositol-4,5-bisphosphate binding	5/950	90/23750	0.291792	0.698313	0.621725	Amer3/Sestd1/Fzd7/Myo1g/Syt9	5	1	4	Function
GO:0003785	actin monomer binding	2/950	27/23750	0.294208	0.698313	0.621725	Mtss1/Myl3	2	1	1	Function
GO:0005104	fibroblast growth factor receptor binding	2/950	27/23750	0.294208	0.698313	0.621725	Fgf7/Fgf20	2	0	2	Function
GO:0005539	glycosaminoglycan binding	2/950	27/23750	0.294208	0.698313	0.621725	Abi3bp/Mamdc2	2	0	2	Function
GO:0015485	cholesterol binding	3/950	48/23750	0.301163	0.698313	0.621725	Sidt1/Stard5/Cyp11a1	3	0	3	Function
GO:0030971	receptor tyrosine kinase binding	4/950	70/23750	0.307031	0.698313	0.621725	Tiam1/Alkal2/Shc3/Pspn	4	2	2	Function
GO:0051019	mitogen-activated protein kinase binding	2/950	28/23750	0.309163	0.698313	0.621725	Ppm1d/Mical2	2	0	2	Function
GO:0015276	ligand-gated ion channel activity	2/950	29/23750	0.324053	0.698313	0.621725	Grin2c/Grid2	2	0	2	Function
GO:0016758	transferase activity, transferring hexosyl groups	2/950	29/23750	0.324053	0.698313	0.621725	B3gnt5/A3galt2	2	0	2	Function
GO:0017022	myosin binding	2/950	29/23750	0.324053	0.698313	0.621725	Mybpc1/Mybpc3	2	0	2	Function
GO:0043274	phospholipase binding	2/950	29/23750	0.324053	0.698313	0.621725	Lck/Met	2	2	0	Function
GO:0043325	phosphatidylinositol-3,4-bisphosphate binding	2/950	29/23750	0.324053	0.698313	0.621725	Sestd1/Myo1g	2	1	1	Function
GO:0017018	myosin phosphatase activity	4/950	72/23750	0.325264	0.698313	0.621725	Dusp5/Ppm1d/Dusp10/Dusp14	4	0	4	Function
GO:0019838	growth factor binding	3/950	51/23750	0.334335	0.698313	0.621725	Epha3/Epha8/Ltbp2	3	0	3	Function
GO:0001217	bacterial-type RNA polymerase transcriptional repressor activity, sequence-specific DNA binding	1/950	10/23750	0.33522	0.698313	0.621725	Smad3	1	0	1	Function
GO:0003680	AT DNA binding	1/950	10/23750	0.33522	0.698313	0.621725	Pax6	1	0	1	Function
GO:0005222	intracellular cAMP-activated cation channel activity	1/950	10/23750	0.33522	0.698313	0.621725	Cnga3	1	1	0	Function
GO:0005452	inorganic anion exchanger activity	1/950	10/23750	0.33522	0.698313	0.621725	Slc22a6	1	0	1	Function
GO:0008020	G protein-coupled photoreceptor activity	1/950	10/23750	0.33522	0.698313	0.621725	Opn3	1	0	1	Function
GO:0008093	cytoskeletal adaptor activity	1/950	10/23750	0.33522	0.698313	0.621725	Baiap2	1	0	1	Function
GO:0008140	cAMP response element binding protein binding	1/950	10/23750	0.33522	0.698313	0.621725	Icmt	1	0	1	Function
GO:0015379	potassium:chloride symporter activity	1/950	10/23750	0.33522	0.698313	0.621725	Slc12a8	1	0	1	Function
GO:0015386	potassium:proton antiporter activity	1/950	10/23750	0.33522	0.698313	0.621725	Slc9a3	1	0	1	Function
GO:0016274	protein-arginine N-methyltransferase activity	1/950	10/23750	0.33522	0.698313	0.621725	Prmt8	1	0	1	Function
GO:0017162	aryl hydrocarbon receptor binding	1/950	10/23750	0.33522	0.698313	0.621725	Arntl	1	0	1	Function
GO:0034452	dynactin binding	1/950	10/23750	0.33522	0.698313	0.621725	Sptbn5	1	1	0	Function
GO:0035410	dihydrotestosterone 17-beta-dehydrogenase activity	1/950	10/23750	0.33522	0.698313	0.621725	Hsd17b1	1	0	1	Function
GO:0043139	5'-3' DNA helicase activity	1/950	10/23750	0.33522	0.698313	0.621725	Pif1	1	1	0	Function
GO:0051428	peptide hormone receptor binding	1/950	10/23750	0.33522	0.698313	0.621725	Vip	1	1	0	Function
GO:1990763	arrestin family protein binding	1/950	10/23750	0.33522	0.698313	0.621725	Chrm2	1	1	0	Function
GO:0005251	delayed rectifier potassium channel activity	2/950	30/23750	0.338858	0.698313	0.621725	Kcnb2/Kcng1	2	2	0	Function
GO:0008143	poly(A) binding	2/950	30/23750	0.338858	0.698313	0.621725	Pan3/Pabpc4l	2	0	2	Function
GO:0016538	cyclin-dependent protein serine/threonine kinase regulator activity	2/950	30/23750	0.338858	0.698313	0.621725	Ccng2/Ccnjl	2	0	2	Function
GO:0031210	phosphatidylcholine binding	2/950	30/23750	0.338858	0.698313	0.621725	Ighm/Jchain	2	2	0	Function
GO:0043425	bHLH transcription factor binding	2/950	30/23750	0.338858	0.698313	0.621725	Arntl/Smad3	2	0	2	Function
GO:0004553	hydrolase activity, hydrolyzing O-glycosyl compounds	2/950	31/23750	0.353561	0.698313	0.621725	Lctl/Mgam	2	2	0	Function
GO:0050840	extracellular matrix binding	2/950	31/23750	0.353561	0.698313	0.621725	Adamts15/Zan	2	1	1	Function
GO:0003906	DNA-(apurinic or apyrimidinic site) endonuclease activity	1/950	11/23750	0.361822	0.698313	0.621725	Neil2	1	1	0	Function
GO:0005247	voltage-gated chloride channel activity	1/950	11/23750	0.361822	0.698313	0.621725	Clcn1	1	0	1	Function
GO:0005388	calcium-transporting ATPase activity	1/950	11/23750	0.361822	0.698313	0.621725	Atp2a3	1	0	1	Function
GO:0008061	chitin binding	1/950	11/23750	0.361822	0.698313	0.621725	Chil5	1	0	1	Function
GO:0008239	dipeptidyl-peptidase activity	1/950	11/23750	0.361822	0.698313	0.621725	Prss16	1	0	1	Function
GO:0015385	sodium:proton antiporter activity	1/950	11/23750	0.361822	0.698313	0.621725	Slc9a3	1	0	1	Function
GO:0015464	acetylcholine receptor activity	1/950	11/23750	0.361822	0.698313	0.621725	Chrna5	1	1	0	Function
GO:0031996	thioesterase binding	1/950	11/23750	0.361822	0.698313	0.621725	Traf1	1	0	1	Function
GO:0043560	insulin receptor substrate binding	1/950	11/23750	0.361822	0.698313	0.621725	Prkcd	1	0	1	Function
GO:0046974	histone methyltransferase activity (H3-K9 specific)	1/950	11/23750	0.361822	0.698313	0.621725	Prdm8	1	0	1	Function
GO:0047676	arachidonate-CoA ligase activity	1/950	11/23750	0.361822	0.698313	0.621725	Slc27a3	1	1	0	Function
GO:0070573	metallodipeptidase activity	1/950	11/23750	0.361822	0.698313	0.621725	Cndp1	1	0	1	Function
GO:0019904	protein domain specific binding	15/950	335/23750	0.36445	0.698313	0.621725	Itpr1/Atp1a1/Ski/Cited2/Akap7/Ipcef1/Gabrr2/Pakap/Bcar1/Homer3/Dlgap1/Zbtb16/Ddc/Oprm1/Basp1	15	6	9	Function
GO:0017080	sodium channel regulator activity	2/950	32/23750	0.368147	0.698313	0.621725	Tmprss3/Scn3b	2	1	1	Function
GO:0046875	ephrin receptor binding	2/950	32/23750	0.368147	0.698313	0.621725	Tiam1/Anks1b	2	0	2	Function
GO:0050699	WW domain binding	2/950	32/23750	0.368147	0.698313	0.621725	Scnn1b/Scnn1g	2	0	2	Function
GO:0005518	collagen binding	4/950	77/23750	0.371039	0.698313	0.621725	Abi3bp/Tll1/Smad3/Comp	4	0	4	Function
GO:0004896	cytokine receptor activity	3/950	55/23750	0.378409	0.698313	0.621725	Il12rb2/Il20rb/Il12rb1	3	1	2	Function
GO:0005261	cation channel activity	3/950	55/23750	0.378409	0.698313	0.621725	Grin2c/Scn3a/Scn11a	3	2	1	Function
GO:0030507	spectrin binding	2/950	33/23750	0.382602	0.698313	0.621725	Sptbn5/Ush1g	2	1	1	Function
GO:0030414	peptidase inhibitor activity	6/950	125/23750	0.383996	0.698313	0.621725	Spint2/Birc7/Papln/Timp4/Pi16/Serpina3c	6	3	3	Function
GO:0008271	secondary active sulfate transmembrane transporter activity	1/950	12/23750	0.387361	0.698313	0.621725	Slc13a1	1	0	1	Function
GO:0008409	5'-3' exonuclease activity	1/950	12/23750	0.387361	0.698313	0.621725	Fen1	1	0	1	Function
GO:0008656	cysteine-type endopeptidase activator activity involved in apoptotic process	1/950	12/23750	0.387361	0.698313	0.621725	Atp2a3	1	0	1	Function
GO:0015250	water channel activity	1/950	12/23750	0.387361	0.698313	0.621725	Aqp6	1	0	1	Function
GO:0015269	calcium-activated potassium channel activity	1/950	12/23750	0.387361	0.698313	0.621725	Kcnmb4	1	0	1	Function
GO:0016004	phospholipase activator activity	1/950	12/23750	0.387361	0.698313	0.621725	Lck	1	1	0	Function
GO:0016810	hydrolase activity, acting on carbon-nitrogen (but not peptide) bonds	1/950	12/23750	0.387361	0.698313	0.621725	Dpysl4	1	0	1	Function
GO:0017154	semaphorin receptor activity	1/950	12/23750	0.387361	0.698313	0.621725	Met	1	1	0	Function
GO:0030955	potassium ion binding	1/950	12/23750	0.387361	0.698313	0.621725	Atp1a1	1	0	1	Function
GO:0031404	chloride ion binding	1/950	12/23750	0.387361	0.698313	0.621725	Slc22a6	1	0	1	Function
GO:0032183	SUMO binding	1/950	12/23750	0.387361	0.698313	0.621725	Zcchc12	1	1	0	Function
GO:0032454	histone demethylase activity (H3-K9 specific)	1/950	12/23750	0.387361	0.698313	0.621725	Hr	1	0	1	Function
GO:0039706	co-receptor binding	1/950	12/23750	0.387361	0.698313	0.621725	Wnt9b	1	0	1	Function
GO:0042166	acetylcholine binding	1/950	12/23750	0.387361	0.698313	0.621725	Chrna5	1	1	0	Function
GO:0045550	geranylgeranyl reductase activity	1/950	12/23750	0.387361	0.698313	0.621725	Akr1b7	1	0	1	Function
GO:0050839	cell adhesion molecule binding	4/950	79/23750	0.389317	0.698313	0.621725	Jup/Jaml/Itgb7/Pkp3	4	0	4	Function
GO:0003678	DNA helicase activity	3/950	56/23750	0.389344	0.698313	0.621725	Mcm5/Chd7/Pif1	3	1	2	Function
GO:0030332	cyclin binding	2/950	34/23750	0.396913	0.698313	0.621725	Usp2/Cdkn1b	2	0	2	Function
GO:1901363	heterocyclic compound binding	2/950	34/23750	0.396913	0.698313	0.621725	Gabra6/Drd4	2	0	2	Function
GO:0019902	phosphatase binding	3/950	57/23750	0.400231	0.698313	0.621725	Cry1/Smad3/Lilrb4a	3	1	2	Function
GO:0004535	poly(A)-specific ribonuclease activity	1/950	13/23750	0.411879	0.698313	0.621725	Pan3	1	0	1	Function
GO:0004875	complement receptor activity	1/950	13/23750	0.411879	0.698313	0.621725	C5ar2	1	1	0	Function
GO:0005078	MAP-kinase scaffold activity	1/950	13/23750	0.411879	0.698313	0.621725	Pxn	1	0	1	Function
GO:0008381	mechanosensitive ion channel activity	1/950	13/23750	0.411879	0.698313	0.621725	Tmc8	1	1	0	Function
GO:0015299	solute:proton antiporter activity	1/950	13/23750	0.411879	0.698313	0.621725	Slc9a3	1	0	1	Function
GO:0016805	dipeptidase activity	1/950	13/23750	0.411879	0.698313	0.621725	Cndp1	1	0	1	Function
GO:0030297	transmembrane receptor protein tyrosine kinase activator activity	1/950	13/23750	0.411879	0.698313	0.621725	Tal1	1	1	0	Function
GO:0036312	phosphatidylinositol 3-kinase regulatory subunit binding	1/950	13/23750	0.411879	0.698313	0.621725	Dab2ip	1	0	1	Function
GO:0043169	cation binding	1/950	13/23750	0.411879	0.698313	0.621725	Ppm1d	1	0	1	Function
GO:0050700	CARD domain binding	1/950	13/23750	0.411879	0.698313	0.621725	Card10	1	1	0	Function
GO:0052650	NADP-retinol dehydrogenase activity	1/950	13/23750	0.411879	0.698313	0.621725	Akr1b7	1	0	1	Function
GO:0061133	endopeptidase activator activity	1/950	13/23750	0.411879	0.698313	0.621725	Sfrp2	1	1	0	Function
GO:0101020	estrogen 16-alpha-hydroxylase activity	1/950	13/23750	0.411879	0.698313	0.621725	Cyp3a13	1	1	0	Function
GO:1990405	protein antigen binding	1/950	13/23750	0.411879	0.698313	0.621725	Lck	1	1	0	Function
GO:0051213	dioxygenase activity	4/950	82/23750	0.416582	0.705839	0.628426	Tdo2/Aloxe3/Asph/Alox12b	4	1	3	Function
GO:0030280	structural constituent of epidermis	2/950	36/23750	0.425058	0.706825	0.629304	Lor/Krt87	2	2	0	Function
GO:0030246	carbohydrate binding	9/950	204/23750	0.430289	0.706825	0.629304	Galnt13/Galnt5/Clec2h/Eva1c/Klrg2/Asgr1/Siglecf/Fcer2a/Cd209g	9	5	4	Function
GO:0046332	SMAD binding	3/950	60/23750	0.432535	0.706825	0.629304	Ski/Cited2/Smad3	3	0	3	Function
GO:0001216	bacterial-type RNA polymerase transcriptional activator activity, sequence-specific DNA binding	1/950	14/23750	0.435417	0.706825	0.629304	E2f1	1	1	0	Function
GO:0004115	3',5'-cyclic-AMP phosphodiesterase activity	1/950	14/23750	0.435417	0.706825	0.629304	Pde11a	1	1	0	Function
GO:0004303	estradiol 17-beta-dehydrogenase activity	1/950	14/23750	0.435417	0.706825	0.629304	Hsd17b1	1	0	1	Function
GO:0005227	calcium activated cation channel activity	1/950	14/23750	0.435417	0.706825	0.629304	Trpc3	1	0	1	Function
GO:0005536	glucose binding	1/950	14/23750	0.435417	0.706825	0.629304	Hkdc1	1	0	1	Function
GO:0008191	metalloendopeptidase inhibitor activity	1/950	14/23750	0.435417	0.706825	0.629304	Timp4	1	0	1	Function
GO:0031748	D1 dopamine receptor binding	1/950	14/23750	0.435417	0.706825	0.629304	Ppp1r1b	1	0	1	Function
GO:0032052	bile acid binding	1/950	14/23750	0.435417	0.706825	0.629304	Stard5	1	0	1	Function
GO:0033691	sialic acid binding	1/950	14/23750	0.435417	0.706825	0.629304	Siglecf	1	1	0	Function
GO:0043138	3'-5' DNA helicase activity	1/950	14/23750	0.435417	0.706825	0.629304	Mcm5	1	0	1	Function
GO:0070411	I-SMAD binding	1/950	14/23750	0.435417	0.706825	0.629304	Smad3	1	0	1	Function
GO:0097371	MDM2/MDM4 family protein binding	1/950	14/23750	0.435417	0.706825	0.629304	Trp73	1	0	1	Function
GO:0101021	estrogen 2-hydroxylase activity	1/950	14/23750	0.435417	0.706825	0.629304	Cyp3a13	1	1	0	Function
GO:0070330	aromatase activity	2/950	37/23750	0.438871	0.709415	0.63161	Cyp3a13/Cyp2g1	2	2	0	Function
GO:0002020	protease binding	7/950	157/23750	0.439606	0.710173	0.632285	Ryr1/Cd28/Kit/Cd70/Panx1/Timp4/Comp	7	1	6	Function
GO:0003712	transcription coregulator activity	6/950	134/23750	0.448369	0.710692	0.632747	Sap30/Nab2/Cited2/Pxn/Hr/Smarcd2	6	0	6	Function
GO:0070273	phosphatidylinositol-4-phosphate binding	2/950	38/23750	0.452501	0.710692	0.632747	Sestd1/Dab2ip	2	0	2	Function
GO:0003688	DNA replication origin binding	1/950	15/23750	0.458014	0.710692	0.632747	Mcm5	1	0	1	Function
GO:0004467	long-chain fatty acid-CoA ligase activity	1/950	15/23750	0.458014	0.710692	0.632747	Slc27a3	1	1	0	Function
GO:0005160	transforming growth factor beta receptor binding	1/950	15/23750	0.458014	0.710692	0.632747	Smad3	1	0	1	Function
GO:0005523	tropomyosin binding	1/950	15/23750	0.458014	0.710692	0.632747	Tmod4	1	0	1	Function
GO:0008401	retinoic acid 4-hydroxylase activity	1/950	15/23750	0.458014	0.710692	0.632747	Cyp3a13	1	1	0	Function
GO:0008509	anion transmembrane transporter activity	1/950	15/23750	0.458014	0.710692	0.632747	Slc1a6	1	0	1	Function
GO:0046914	transition metal ion binding	1/950	15/23750	0.458014	0.710692	0.632747	Sntn	1	0	1	Function
GO:0070700	BMP receptor binding	1/950	15/23750	0.458014	0.710692	0.632747	Bmp5	1	0	1	Function
GO:0097159	organic cyclic compound binding	1/950	15/23750	0.458014	0.710692	0.632747	Gabra1	1	0	1	Function
GO:0046982	protein heterodimerization activity	13/950	308/23750	0.461529	0.715316	0.636864	Neurod2/Neurod1/Npas1/Atp1a1/Arntl/Dgkd/Adra1b/Bhlha9/Kcnb2/Fzd1/Nr4a2/H2bc3/Bard1	13	4	9	Function
GO:0038023	signaling receptor activity	8/950	185/23750	0.462075	0.715747	0.637247	Grin2c/Rtn4rl1/Rtn4r/Grid2/Itgb7/Ephb2/Oxgr1/Gfra1	8	2	6	Function
GO:0005080	protein kinase C binding	3/950	64/23750	0.474557	0.716877	0.638253	Dact1/Pard6g/Casq2	3	0	3	Function
GO:0000987	proximal promoter sequence-specific DNA binding	4/950	89/23750	0.478912	0.716877	0.638253	Myt1/Smad3/E2f1/Hnf1b	4	2	2	Function
GO:0005123	death receptor binding	1/950	16/23750	0.479707	0.716877	0.638253	Dab2ip	1	0	1	Function
GO:0008028	monocarboxylic acid transmembrane transporter activity	1/950	16/23750	0.479707	0.716877	0.638253	Slc16a11	1	0	1	Function
GO:0008432	JUN kinase binding	1/950	16/23750	0.479707	0.716877	0.638253	Dusp10	1	0	1	Function
GO:0008757	S-adenosylmethionine-dependent methyltransferase activity	1/950	16/23750	0.479707	0.716877	0.638253	Prmt8	1	0	1	Function
GO:0015095	magnesium ion transmembrane transporter activity	1/950	16/23750	0.479707	0.716877	0.638253	Cnnm4	1	0	1	Function
GO:0022848	acetylcholine-gated cation-selective channel activity	1/950	16/23750	0.479707	0.716877	0.638253	Chrna5	1	1	0	Function
GO:0030695	GTPase regulator activity	1/950	16/23750	0.479707	0.716877	0.638253	Pcp2	1	0	1	Function
GO:0046935	1-phosphatidylinositol-3-kinase regulator activity	1/950	16/23750	0.479707	0.716877	0.638253	Pik3r3	1	0	1	Function
GO:1904047	S-adenosyl-L-methionine binding	1/950	16/23750	0.479707	0.716877	0.638253	Prmt8	1	0	1	Function
GO:0008009	chemokine activity	2/950	41/23750	0.492217	0.728444	0.648551	Ccl22/Ccl28	2	2	0	Function
GO:0005521	lamin binding	1/950	17/23750	0.500532	0.728444	0.648551	Tmem201	1	0	1	Function
GO:0019213	deacetylase activity	1/950	17/23750	0.500532	0.728444	0.648551	Ndst3	1	0	1	Function
GO:0035497	cAMP response element binding	1/950	17/23750	0.500532	0.728444	0.648551	Nr4a3	1	0	1	Function
GO:0070742	C2H2 zinc finger domain binding	1/950	17/23750	0.500532	0.728444	0.648551	Wt1	1	1	0	Function
GO:0001540	amyloid-beta binding	3/950	67/23750	0.505109	0.730726	0.650584	Gsap/Ephb2/Col25a1	3	1	2	Function
GO:0001786	phosphatidylserine binding	3/950	68/23750	0.515088	0.734342	0.653803	Syt12/Cpne6/Syt9	3	1	2	Function
GO:0008289	lipid binding	13/950	320/23750	0.517158	0.734342	0.653803	Cadps2/Tiam1/Dgkg/Amer3/Grb7/Bpifc/Dysf/Stard5/Bpifb2/Myo1g/Sec14l4/Nr5a2/Acot12	13	5	8	Function
GO:1990782	protein tyrosine kinase binding	2/950	43/23750	0.517662	0.734342	0.653803	Phyhip/Ptpn22	2	0	2	Function
GO:0001758	retinal dehydrogenase activity	1/950	18/23750	0.520525	0.734342	0.653803	Akr1b7	1	0	1	Function
GO:0004032	alditol:NADP+ 1-oxidoreductase activity	1/950	18/23750	0.520525	0.734342	0.653803	Akr1b7	1	0	1	Function
GO:0008324	cation transmembrane transporter activity	1/950	18/23750	0.520525	0.734342	0.653803	Slc30a3	1	1	0	Function
GO:0016790	thiolester hydrolase activity	1/950	18/23750	0.520525	0.734342	0.653803	Acot12	1	1	0	Function
GO:0038024	cargo receptor activity	1/950	18/23750	0.520525	0.734342	0.653803	Amn	1	1	0	Function
GO:0048029	monosaccharide binding	1/950	18/23750	0.520525	0.734342	0.653803	Siglecf	1	1	0	Function
GO:0050135	NAD(P)+ nucleosidase activity	1/950	18/23750	0.520525	0.734342	0.653803	Il1rapl2	1	1	0	Function
GO:0061809	NAD+ nucleotidase, cyclic ADP-ribose generating	1/950	18/23750	0.520525	0.734342	0.653803	Il1rapl2	1	1	0	Function
GO:0005506	iron ion binding	6/950	145/23750	0.524787	0.739423	0.658327	Aloxe3/Cyp3a13/Meltf/Alox12b/Tph1/Cyp11a1	6	2	4	Function
GO:0003779	actin binding	15/950	375/23750	0.537243	0.742218	0.660815	Fam107a/Ablim3/Coro2b/Shank3/Ablim1/Klhl3/Mybpc3/Mical2/Panx1/Tmod4/Myo1h/Mtss1/Myo1g/Mybpc2/Wipf3	15	4	11	Function
GO:0004550	nucleoside diphosphate kinase activity	1/950	19/23750	0.539719	0.742218	0.660815	Ak4	1	0	1	Function
GO:0005324	long-chain fatty acid transporter activity	1/950	19/23750	0.539719	0.742218	0.660815	Slc27a3	1	1	0	Function
GO:0016407	acetyltransferase activity	1/950	19/23750	0.539719	0.742218	0.660815	Fcor	1	0	1	Function
GO:0031492	nucleosomal DNA binding	1/950	19/23750	0.539719	0.742218	0.660815	H3f3b	1	0	1	Function
GO:0030276	clathrin binding	2/950	45/23750	0.542243	0.742631	0.661182	Syt12/Syt9	2	0	2	Function
GO:0019825	oxygen binding	1/950	20/23750	0.558145	0.749806	0.66757	Tdo2	1	0	1	Function
GO:0034185	apolipoprotein binding	1/950	20/23750	0.558145	0.749806	0.66757	Lilrb4a	1	1	0	Function
GO:0034875	caffeine oxidase activity	1/950	20/23750	0.558145	0.749806	0.66757	Cyp3a13	1	1	0	Function
GO:0070064	proline-rich region binding	1/950	20/23750	0.558145	0.749806	0.66757	Baiap2	1	0	1	Function
GO:0000149	SNARE binding	3/950	73/23750	0.56329	0.755167	0.672344	Syt12/Cplx3/Syt9	3	0	3	Function
GO:0043539	protein serine/threonine kinase activator activity	2/950	47/23750	0.565939	0.755339	0.672497	Als2/Dab2ip	2	0	2	Function
GO:0010314	phosphatidylinositol-5-phosphate binding	1/950	21/23750	0.575834	0.757199	0.674153	Sestd1	1	0	1	Function
GO:0051393	alpha-actinin binding	1/950	21/23750	0.575834	0.757199	0.674153	Alms1	1	0	1	Function
GO:0070300	phosphatidic acid binding	1/950	21/23750	0.575834	0.757199	0.674153	Sestd1	1	0	1	Function
GO:0120020	intermembrane cholesterol transfer activity	1/950	21/23750	0.575834	0.757199	0.674153	Stard5	1	0	1	Function
GO:0016922	nuclear receptor binding	2/950	48/23750	0.577451	0.757833	0.674717	Cry1/Smad3	2	0	2	Function
GO:0032266	phosphatidylinositol-3-phosphate binding	2/950	48/23750	0.577451	0.757833	0.674717	Sestd1/Dab2ip	2	0	2	Function
GO:0003887	DNA-directed DNA polymerase activity	1/950	22/23750	0.592816	0.76633	0.682282	Dntt	1	1	0	Function
GO:0004709	MAP kinase kinase kinase activity	1/950	22/23750	0.592816	0.76633	0.682282	Map3k14	1	0	1	Function
GO:0016773	phosphotransferase activity, alcohol group as acceptor	1/950	22/23750	0.592816	0.76633	0.682282	Hkdc1	1	0	1	Function
GO:0030215	semaphorin receptor binding	1/950	22/23750	0.592816	0.76633	0.682282	Sema4g	1	0	1	Function
GO:0047617	acyl-CoA hydrolase activity	1/950	22/23750	0.592816	0.76633	0.682282	Acot12	1	1	0	Function
GO:0042393	histone binding	7/950	182/23750	0.59555	0.769492	0.685098	Usp3/L3mbtl1/L3mbtl4/Chd7/Scml4/Samd11/Rag1	7	4	3	Function
GO:0030331	estrogen receptor binding	2/950	50/23750	0.599798	0.772367	0.687657	Grm1/Gm42742	2	0	2	Function
GO:0030544	Hsp70 protein binding	2/950	50/23750	0.599798	0.772367	0.687657	Cdkn1b/Rnf207	2	1	1	Function
GO:0016757	transferase activity, transferring glycosyl groups	8/950	210/23750	0.605934	0.774293	0.689372	B3gnt5/St8sia5/Galnt13/St6galnac4/Galnt5/A3galt2/St6galnac5/Gcnt4	8	3	5	Function
GO:0017056	structural constituent of nuclear pore	1/950	23/23750	0.609118	0.774293	0.689372	Nup62cl	1	0	1	Function
GO:0042054	histone methyltransferase activity	1/950	23/23750	0.609118	0.774293	0.689372	Prdm8	1	0	1	Function
GO:0048020	CCR chemokine receptor binding	1/950	23/23750	0.609118	0.774293	0.689372	Ccl22	1	1	0	Function
GO:0070006	metalloaminopeptidase activity	1/950	23/23750	0.609118	0.774293	0.689372	Trhde	1	0	1	Function
GO:0019894	kinesin binding	2/950	51/23750	0.610633	0.774745	0.689774	Sptbn5/Pifo	2	1	1	Function
GO:0000287	magnesium ion binding	8/950	212/23750	0.616601	0.781574	0.695854	Fen1/Gem/Atp4a/Cdc42bpg/Pif1/Rps6ka1/Ern2/Adprhl1	8	4	4	Function
GO:0005112	Notch binding	1/950	24/23750	0.624769	0.782278	0.696482	Dner	1	0	1	Function
GO:0031435	mitogen-activated protein kinase kinase kinase binding	1/950	24/23750	0.624769	0.782278	0.696482	Dab2ip	1	0	1	Function
GO:0042610	CD8 receptor binding	1/950	24/23750	0.624769	0.782278	0.696482	Lck	1	1	0	Function
GO:0051087	chaperone binding	4/950	108/23750	0.631784	0.789582	0.702985	Atp1a1/Cdkn1b/Rnf207/Tg	4	1	3	Function
GO:0004519	endonuclease activity	3/950	81/23750	0.634017	0.78962	0.703018	Fen1/Ern2/Rag1	3	1	2	Function
GO:0003924	GTPase activity	11/950	295/23750	0.636665	0.78962	0.703018	Diras2/Rnf112/Atl2/Tuba8/Rasl11a/Nlrp10/9930111J21Rik1/Gem/Gbp10/Rem2/Tubb1	11	3	8	Function
GO:0015301	anion:anion antiporter activity	1/950	25/23750	0.639793	0.78962	0.703018	Slc22a6	1	0	1	Function
GO:0034237	protein kinase A regulatory subunit binding	1/950	25/23750	0.639793	0.78962	0.703018	Akap7	1	0	1	Function
GO:0097602	cullin family protein binding	1/950	25/23750	0.639793	0.78962	0.703018	Klhl3	1	0	1	Function
GO:0071889	14-3-3 protein binding	2/950	54/23750	0.64179	0.790127	0.70347	Dab2ip/Aanat	2	1	1	Function
GO:0003725	double-stranded RNA binding	3/950	82/23750	0.642274	0.790127	0.70347	Sidt1/Oas1c/Oas1e	3	2	1	Function
GO:0005496	steroid binding	2/950	55/23750	0.651729	0.795661	0.708396	Cyp3a13/Hsd17b1	2	1	1	Function
GO:0042626	ATPase activity, coupled to transmembrane movement of substances	2/950	55/23750	0.651729	0.795661	0.708396	Abcc12/Abca6	2	1	1	Function
GO:0005319	lipid transporter activity	1/950	26/23750	0.654217	0.795661	0.708396	Abca6	1	1	0	Function
GO:0008375	acetylglucosaminyltransferase activity	1/950	26/23750	0.654217	0.795661	0.708396	Gcnt4	1	1	0	Function
GO:0016788	hydrolase activity, acting on ester bonds	1/950	26/23750	0.654217	0.795661	0.708396	Fen1	1	0	1	Function
GO:0030159	receptor signaling complex scaffold activity	1/950	26/23750	0.654217	0.795661	0.708396	Pxn	1	0	1	Function
GO:0043394	proteoglycan binding	1/950	26/23750	0.654217	0.795661	0.708396	Comp	1	0	1	Function
GO:0098632	cell-cell adhesion mediator activity	1/950	26/23750	0.654217	0.795661	0.708396	Igsf9	1	1	0	Function
GO:0003823	antigen binding	3/950	84/23750	0.658391	0.80001	0.712268	Lck/Ighm/Jchain	3	3	0	Function
GO:0015297	antiporter activity	2/950	56/23750	0.661447	0.802263	0.714275	Slc8a2/Slc9a3	2	0	2	Function
GO:0051219	phosphoprotein binding	2/950	56/23750	0.661447	0.802263	0.714275	Dpysl4/Gprin1	2	0	2	Function
GO:0008266	poly(U) RNA binding	1/950	27/23750	0.668063	0.802637	0.714607	Pabpc4l	1	0	1	Function
GO:0008527	taste receptor activity	1/950	27/23750	0.668063	0.802637	0.714607	Tas1r3	1	0	1	Function
GO:0015026	coreceptor activity	1/950	27/23750	0.668063	0.802637	0.714607	Ramp3	1	0	1	Function
GO:0042162	telomeric DNA binding	1/950	27/23750	0.668063	0.802637	0.714607	Pif1	1	1	0	Function
GO:0016712	oxidoreductase activity, acting on paired donors, with incorporation or reduction of molecular oxygen, reduced flavin or flavoprotein as one donor, and incorporation of one atom of oxygen	2/950	58/23750	0.680227	0.812397	0.723297	Cyp3a13/Cyp2g1	2	2	0	Function
GO:0005148	prolactin receptor binding	1/950	28/23750	0.681356	0.812397	0.723297	Prl2c3	1	0	1	Function
GO:0046966	thyroid hormone receptor binding	1/950	28/23750	0.681356	0.812397	0.723297	Hr	1	0	1	Function
GO:0005525	GTP binding	13/950	360/23750	0.685986	0.817189	0.727563	Diras2/Rnf112/Ak4/Atl2/Tuba8/Rasl11a/Ehd1/Gucy2f/Gem/Npr1/Gbp10/Rem2/Tubb1	13	3	10	Function
GO:0003713	transcription coactivator activity	8/950	226/23750	0.686738	0.81772	0.728036	Cited4/Cited2/Trim62/Jup/Zfpm2/Ankrd1/Zcchc12/Myocd	8	3	5	Function
GO:0015078	proton transmembrane transporter activity	1/950	29/23750	0.694116	0.821018	0.730972	Atp6v1b1	1	0	1	Function
GO:0031491	nucleosome binding	1/950	29/23750	0.694116	0.821018	0.730972	L3mbtl1	1	1	0	Function
GO:0045499	chemorepellent activity	1/950	29/23750	0.694116	0.821018	0.730972	Sema4g	1	0	1	Function
GO:0005085	guanyl-nucleotide exchange factor activity	7/950	201/23750	0.697573	0.823962	0.733593	Tiam1/Als2/Pcp2/Rgl3/Arhgef33/Rasgrf2/Frmd7	7	2	5	Function
GO:0004843	thiol-dependent ubiquitin-specific protease activity	3/950	90/23750	0.703562	0.826724	0.736053	Usp3/Usp2/Usp28	3	0	3	Function
GO:0080025	phosphatidylinositol-3,5-bisphosphate binding	1/950	30/23750	0.706367	0.826724	0.736053	Sestd1	1	0	1	Function
GO:0008017	microtubule binding	9/950	259/23750	0.712601	0.829946	0.738921	Tiam1/Mtcl1/Neil2/Eml5/Ccsap/Alms1/Dysf/Kif15/Kif28	9	3	6	Function
GO:0004177	aminopeptidase activity	1/950	31/23750	0.718127	0.829946	0.738921	Trhde	1	0	1	Function
GO:0008395	steroid hydroxylase activity	2/950	63/23750	0.723458	0.833943	0.74248	Cyp3a13/Cyp2g1	2	2	0	Function
GO:0042608	T cell receptor binding	1/950	32/23750	0.729417	0.83828	0.746341	Lck	1	1	0	Function
GO:0004540	ribonuclease activity	1/950	33/23750	0.740255	0.848182	0.755157	Ern2	1	1	0	Function
GO:0004842	ubiquitin-protein transferase activity	8/950	239/23750	0.744162	0.851199	0.757843	Rnf19b/Lnx2/Trim62/Rnf182/Birc7/Rag1/Bard1/Rnf152	8	1	7	Function
GO:0015171	amino acid transmembrane transporter activity	1/950	34/23750	0.750659	0.852789	0.759259	Slc7a3	1	1	0	Function
GO:0004521	endoribonuclease activity	1/950	35/23750	0.760647	0.857211	0.763196	Ern2	1	1	0	Function
GO:0008080	N-acetyltransferase activity	1/950	35/23750	0.760647	0.857211	0.763196	Aanat	1	1	0	Function
GO:0030295	protein kinase activator activity	1/950	35/23750	0.760647	0.857211	0.763196	Gprc5c	1	0	1	Function
GO:0043015	gamma-tubulin binding	1/950	35/23750	0.760647	0.857211	0.763196	Pifo	1	0	1	Function
GO:0050661	NADP binding	1/950	35/23750	0.760647	0.857211	0.763196	Hsd17b1	1	0	1	Function
GO:0031624	ubiquitin conjugating enzyme binding	1/950	36/23750	0.770235	0.862922	0.76828	Rnf19b	1	0	1	Function
GO:0046703	natural killer cell lectin-like receptor binding	1/950	36/23750	0.770235	0.862922	0.76828	Clec2h	1	1	0	Function
GO:0047485	protein N-terminus binding	4/950	132/23750	0.778685	0.868862	0.773569	Grin2c/Dab2ip/Cdh23/Ntsr1	4	2	2	Function
GO:0005154	epidermal growth factor receptor binding	1/950	37/23750	0.77944	0.868862	0.773569	Nrg2	1	0	1	Function
GO:0015459	potassium channel regulator activity	1/950	37/23750	0.77944	0.868862	0.773569	Kcnmb4	1	0	1	Function
GO:1990841	promoter-specific chromatin binding	2/950	71/23750	0.782294	0.871317	0.775755	Smad3/Chd7	2	0	2	Function
GO:0051721	protein phosphatase 2A binding	1/950	38/23750	0.788276	0.873126	0.777366	Dab2ip	1	0	1	Function
GO:0034987	immunoglobulin receptor binding	2/950	73/23750	0.795173	0.878637	0.782272	Ighm/Jchain	2	2	0	Function
GO:0043531	ADP binding	1/950	39/23750	0.796758	0.878637	0.782272	Atp1a1	1	0	1	Function
GO:0008092	cytoskeletal protein binding	2/950	74/23750	0.801356	0.882156	0.785405	Syne3/Pifo	2	1	1	Function
GO:0008236	serine-type peptidase activity	5/950	167/23750	0.802419	0.882156	0.785405	Reln/Prss16/Tmprss3/Corin/Tmprss2	5	0	5	Function
GO:0043021	ribonucleoprotein complex binding	1/950	40/23750	0.804901	0.882156	0.785405	Gemin4	1	0	1	Function
GO:0003697	single-stranded DNA binding	3/950	107/23750	0.806636	0.883695	0.786775	Mcm5/Ighm/Jchain	3	2	1	Function
GO:0031267	small GTPase binding	9/950	285/23750	0.808703	0.884871	0.787822	Exph5/Itpka/Erc1/Unc13d/Als2/Rgl3/Ehd1/Pifo/Rnf152	9	0	9	Function
GO:0031625	ubiquitin protein ligase binding	10/950	315/23750	0.813339	0.884871	0.787822	Usp2/Ski/Pax6/Bid/Smad3/Ptpn22/Traf1/Trib3/Mc4r/Egr2	10	3	7	Function
GO:0002039	p53 binding	2/950	77/23750	0.818922	0.887661	0.790306	Trp73/Ankrd1	2	1	1	Function
GO:0016798	hydrolase activity, acting on glycosyl bonds	2/950	77/23750	0.818922	0.887661	0.790306	Cemip/Neil2	2	1	1	Function
GO:0008234	cysteine-type peptidase activity	4/950	141/23750	0.820185	0.887661	0.790306	Usp3/Usp2/Usp28/Pgpep1l	4	1	3	Function
GO:0005547	phosphatidylinositol-3,4,5-trisphosphate binding	1/950	42/23750	0.820223	0.887661	0.790306	Myo1g	1	1	0	Function
GO:0016779	nucleotidyltransferase activity	2/950	78/23750	0.82446	0.890408	0.792752	Oas1c/Dntt	2	2	0	Function
GO:0016746	transferase activity, transferring acyl groups	5/950	173/23750	0.826176	0.890408	0.792752	Zdhhc14/Zdhhc22/Alas2/Aanat/Tgm5	5	3	2	Function
GO:0001618	virus receptor activity	1/950	43/23750	0.827426	0.890408	0.792752	Cd209g	1	1	0	Function
GO:0061630	ubiquitin protein ligase activity	10/950	320/23750	0.827783	0.890433	0.792774	Fbxl22/Rnf112/Rnf19b/Trim62/Rnf225/Birc7/Rnf122/Rag1/Rnf39/Rnf152	10	0	10	Function
GO:0016705	oxidoreductase activity, acting on paired donors, with incorporation or reduction of molecular oxygen	2/950	79/23750	0.829846	0.891575	0.793792	Cyp3a13/Cyp11a1	2	1	1	Function
GO:0019003	GDP binding	2/950	79/23750	0.829846	0.891575	0.793792	Diras2/Gem	2	1	1	Function
GO:0043014	alpha-tubulin binding	1/950	44/23750	0.834342	0.893532	0.795533	Dysf	1	1	0	Function
GO:0048487	beta-tubulin binding	1/950	45/23750	0.840981	0.898481	0.799939	Pifo	1	0	1	Function
GO:0004869	cysteine-type endopeptidase inhibitor activity	1/950	46/23750	0.847353	0.903844	0.804714	Birc7	1	0	1	Function
GO:0008392	arachidonic acid epoxygenase activity	1/950	47/23750	0.853471	0.90711	0.807622	Cyp2g1	1	1	0	Function
GO:0043130	ubiquitin binding	2/950	87/23750	0.867828	0.918715	0.817955	Rnf19b/Smad3	2	0	2	Function
GO:0051879	Hsp90 protein binding	1/950	50/23750	0.870393	0.918882	0.818104	Arntl	1	0	1	Function
GO:0016616	oxidoreductase activity, acting on the CH-OH group of donors, NAD or NADP as acceptor	1/950	51/23750	0.875589	0.921187	0.820155	Dhrs2	1	0	1	Function
GO:0020037	heme binding	4/950	158/23750	0.881051	0.92538	0.823889	Tdo2/Cyp3a13/Cyp2g1/Cyp11a1	4	2	2	Function
GO:0004386	helicase activity	3/950	126/23750	0.884372	0.928086	0.826298	Mcm5/Chd7/Pif1	3	1	2	Function
GO:0004527	exonuclease activity	1/950	54/23750	0.889959	0.931807	0.82961	Fen1	1	0	1	Function
GO:0004252	serine-type endopeptidase activity	5/950	194/23750	0.891642	0.933203	0.830853	Tmprss3/Corin/Pcsk6/Tmprss2/Hgf	5	1	4	Function
GO:0003684	damaged DNA binding	1/950	55/23750	0.894371	0.935326	0.832744	Neil2	1	1	0	Function
GO:0004867	serine-type endopeptidase inhibitor activity	3/950	130/23750	0.896663	0.93699	0.834225	Spint2/Papln/Serpina3c	3	2	1	Function
GO:0016874	ligase activity	3/950	132/23750	0.902357	0.94147	0.838214	Cps1/Slc27a3/Ttll3	3	1	2	Function
GO:0019899	enzyme binding	14/950	471/23750	0.90236	0.94147	0.838214	Ryr1/Btg1/Lamb1/Prmt8/Tuba8/Cyp3a13/Dnmt3l/Cdc20/Smad3/Pkp3/Prkcd/Trib3/Ddc/Tal1	14	4	10	Function
GO:0035091	phosphatidylinositol binding	2/950	98/23750	0.907405	0.944522	0.840931	Itpr1/Grb7	2	0	2	Function
GO:0030145	manganese ion binding	1/950	63/23750	0.923863	0.956596	0.851681	Fen1	1	0	1	Function
GO:0052689	carboxylic ester hydrolase activity	1/950	63/23750	0.923863	0.956596	0.851681	Acot12	1	1	0	Function
GO:0030674	protein binding, bridging	2/950	104/23750	0.924018	0.956596	0.851681	Tcap/Jchain	2	1	1	Function
GO:0005507	copper ion binding	1/950	64/23750	0.926916	0.958483	0.853361	Tyr	1	1	0	Function
GO:0008168	methyltransferase activity	4/950	178/23750	0.929034	0.960301	0.85498	Prdm8/Prmt8/Icmt/Trmt9b	4	0	4	Function
GO:0015631	tubulin binding	1/950	69/23750	0.940444	0.968723	0.862478	Agbl1	1	1	0	Function
GO:0000049	tRNA binding	1/950	70/23750	0.942833	0.969689	0.863338	Trmt9b	1	0	1	Function
GO:0050660	flavin adenine dinucleotide binding	1/950	70/23750	0.942833	0.969689	0.863338	Kmo	1	0	1	Function
GO:0031072	heat shock protein binding	1/950	73/23750	0.949442	0.974984	0.868052	Limk1	1	1	0	Function
GO:0060090	molecular adaptor activity	1/950	79/23750	0.960457	0.983649	0.875767	Dlgap1	1	0	1	Function
GO:0004197	cysteine-type endopeptidase activity	1/950	80/23750	0.962044	0.984897	0.876878	Usp28	1	0	1	Function
GO:0004518	nuclease activity	2/950	129/23750	0.9674	0.988487	0.880074	Fen1/Rag1	2	0	2	Function
GO:0051082	unfolded protein binding	1/950	88/23750	0.972651	0.99223	0.883407	Ern2	1	1	0	Function
GO:0003730	mRNA 3'-UTR binding	1/950	92/23750	0.976786	0.992637	0.883769	Pabpc4l	1	0	1	Function
GO:0016887	ATPase activity	5/950	261/23750	0.980377	0.992637	0.883769	Nlrp10/Abcc12/Chd7/Kif15/Kif28	5	1	4	Function
GO:0016503	pheromone receptor activity	1/950	99/23750	0.982576	0.992994	0.884087	Vmn1r51	1	1	0	Function
GO:0051117	ATPase binding	1/950	101/23750	0.983948	0.993616	0.884641	Lck	1	1	0	Function
GO:0035064	methylated histone binding	1/950	102/23750	0.984593	0.993892	0.884886	L3mbtl1	1	1	0	Function
GO:0003735	structural constituent of ribosome	2/950	161/23750	0.989397	0.996858	0.887528	Rps27rt/Rpl24	2	0	2	Function
GO:0016853	isomerase activity	1/950	130/23750	0.995115	0.99998	0.890307	Aloxe3	1	0	1	Function
GO:0003729	mRNA binding	3/950	253/23750	0.997892	0.999999	0.890324	Srrm4/Rpl24/Nanos2	3	1	2	Function
GO:0005549	odorant binding	2/950	418/23750	0.999999	0.999999	0.890324	Olfr922/Olfr1507	2	0	2	Function
GO:0007268	chemical synaptic transmission	26/950	188/23750	3.63301e-08	9.70741e-05	8.64274e-05	Gabrd/Prkcg/Doc2b/Gabra1/Pnoc/Gabrr2/Grm4/Cacna1a/Cacna1g/Slc17a7/Gabra6/Dlgap1/Htr4/Chrm2/Drd4/Htr1f/Htr6/Htr2a/Htr1a/Chrna5/Doc2a/Grm2/Cartpt/Npy5r/Met/Glra4	26	13	13	Process
GO:0033674	positive regulation of kinase activity	13/950	69/23750	2.99055e-06	0.00114154	0.00101634	Epha3/Kit/Epha8/Epha10/Ror1/Epha6/Drd4/Ephb2/Htr2a/Alk/Pifo/Met/Epha1	13	5	8	Process
GO:0007169	transmembrane receptor protein tyrosine kinase signaling pathway	16/950	118/23750	1.92785e-05	0.00429269	0.00382189	Sla/Epha3/Kit/Epha8/Lck/Bcar1/Ntf3/Shc3/Epha10/Ror1/Epha6/Ephb2/Gfra1/Alk/Met/Epha1	16	7	9	Process
GO:0055085	transmembrane transport	36/950	428/23750	2.44587e-05	0.00466812	0.00415614	Itpr1/Ryr1/Atp1a1/Kcnd2/Trpc3/Cacna1a/Slc8a2/Slc16a11/Tmem266/Slc9a3/Slc17a7/Clcn1/Catsper3/Slc22a7/Slc12a8/Scn3a/Kcnb2/Slc7a3/Abcc12/Cnga3/Aqp6/Panx1/Slc22a12/Slc13a1/Cacna1s/Slc22a3/Slco4c1/Abca6/Slc17a8/Slc30a3/Slc5a1/Scn11a/Slco4a1/Kcng1/Slc22a6/Kcnh5	36	15	21	Process
GO:0030182	neuron differentiation	20/950	177/23750	2.9262e-05	0.00521254	0.00464085	Neurod2/Bhlhe22/Gas7/Neurod1/Atoh7/Rnf112/Pax6/Eomes/Wnt7a/Ier2/Corin/Wnt9b/Mnx1/Barhl2/En2/Nr4a2/Ascl2/Gfra1/Tal1/Met	20	5	15	Process
GO:0035313	wound healing, spreading of epidermal cells	5/950	11/23750	3.82713e-05	0.00601535	0.00535562	Wnt7a/Scnn1b/Scnn1g/Msx2/Arhgap24	5	1	4	Process
GO:0007218	neuropeptide signaling pathway	13/950	89/23750	5.20368e-05	0.00731802	0.00651541	Pnoc/Crhr1/Oprd1/Hcrtr1/Gpr165/Ntsr1/Rxfp3/Oprm1/Mchr1/Cartpt/Sstr5/Npsr1/Glra4	13	11	2	Process
GO:0007411	axon guidance	20/950	186/23750	5.95199e-05	0.00777245	0.00692001	Epha3/Etv1/Pax6/Nog/Reln/Nr4a3/Rtn4rl1/Epha8/Ablim1/Boc/Rtn4r/Gas1/Ntf3/Epha10/Slit1/Sema4g/Epha6/Ephb2/Ntn1/Epha1	20	3	17	Process
GO:0051480	regulation of cytosolic calcium ion concentration	9/950	45/23750	6.10859e-05	0.00777245	0.00692001	Ryr1/Calb1/Tmem178/Trpc3/Asph/Slc8a2/Hcrtr1/Xntrpc/Cdh23	9	2	7	Process
GO:0003151	outflow tract morphogenesis	10/950	57/23750	7.81718e-05	0.00949431	0.00845302	Ryr1/Nog/Cited2/Zfpm2/Fzd1/Sfrp2/Msx2/Heyl/Npy2r/Npy5r	10	4	6	Process
GO:0007189	adenylate cyclase-activating G protein-coupled receptor signaling pathway	15/950	119/23750	8.20213e-05	0.00952874	0.00848367	Cnr1/Adcy1/Ptger3/Adrb3/Adgrg5/Crhr1/Gcgr/Ramp3/Adcy7/Htr4/Ptger4/Lpar3/Mc4r/Tcp11/Vip	15	9	6	Process
GO:0007214	gamma-aminobutyric acid signaling pathway	7/950	30/23750	0.000145487	0.0149516	0.0133118	Gabra1/Gpr156/Gabrr2/Cacna1a/Gabra6/Htr4/Htr1a	7	4	3	Process
GO:0007399	nervous system development	33/950	428/23750	0.000269498	0.0261546	0.0232861	Neurod2/Prdm8/Dact1/Bhlhe22/Gas7/Neurod1/Atoh7/Rnf112/Btbd3/Srrm4/Zic5/Myt1/Epha8/Boc/Zic2/Cdc20/Ntf3/Sspo/Barhl2/Slit1/Nr4a2/Ascl2/Sema4g/Zic1/Mtss1/Ephb2/Fev/Frmd7/Gfra1/Alk/Igsf9/Gldn/Met	33	10	23	Process
GO:0021772	olfactory bulb development	6/950	24/23750	0.000292048	0.0261546	0.0232861	Ski/Pax6/Eomes/Slit1/Chd7/Crtac1	6	2	4	Process
GO:0007216	G protein-coupled glutamate receptor signaling pathway	5/950	16/23750	0.000306093	0.0261546	0.0232861	Grm1/Grm4/Homer3/Grid2ip/Grm2	5	0	5	Process
GO:0007187	G protein-coupled receptor signaling pathway, coupled to cyclic nucleotide second messenger	8/950	44/23750	0.000313229	0.0261546	0.0232861	Vipr1/Htr4/Chrm2/Drd4/Htr1f/Htr6/Htr2a/Htr1a	8	6	2	Process
GO:0021707	cerebellar granule cell differentiation	4/950	10/23750	0.000440263	0.0317942	0.0283071	Wnt7a/Grid2/Nfix/Cbln1	4	0	4	Process
GO:0046834	lipid phosphorylation	4/950	10/23750	0.000440263	0.0317942	0.0283071	Dgkz/Dgkg/Dgkd/Dgkh	4	0	4	Process
GO:0090129	positive regulation of synapse maturation	4/950	10/23750	0.000440263	0.0317942	0.0283071	Neurod2/Reln/Dab2ip/Cdc20	4	0	4	Process
GO:0006883	cellular sodium ion homeostasis	6/950	26/23750	0.000466541	0.031964	0.0284584	Slc1a3/Atp1a1/Tmprss3/Scnn1b/Scnn1g/Atp4a	6	1	5	Process
GO:0015711	organic anion transport	6/950	26/23750	0.000466541	0.031964	0.0284584	Slc22a7/Slc22a12/Slc22a3/Slco4c1/Slco4a1/Slc22a6	6	3	3	Process
GO:0007200	phospholipase C-activating G protein-coupled receptor signaling pathway	9/950	59/23750	0.000525323	0.0343458	0.0305789	Gng13/Ptger3/Adra1b/Crhr1/C5ar2/Oprd1/Htr2a/Oprm1/Vip	9	7	2	Process
GO:0045591	positive regulation of regulatory T cell differentiation	5/950	18/23750	0.000561683	0.0343458	0.0305789	Bcl6/Foxo3/Btn2a2/Dusp10/Lilrb4a	5	2	3	Process
GO:2000310	regulation of NMDA receptor activity	5/950	18/23750	0.000561683	0.0343458	0.0305789	Reln/Crhbp/Rasgrf2/Crh/Oprm1	5	4	1	Process
GO:0007611	learning or memory	10/950	72/23750	0.000565575	0.0343458	0.0305789	Cnr1/Lamb1/Shank3/Dnah11/Slc8a2/Shc3/Nr4a2/Ephb2/Crh/Vip	10	3	7	Process
GO:0018108	peptidyl-tyrosine phosphorylation	10/950	72/23750	0.000565575	0.0343458	0.0305789	Epha3/Reln/Kit/Il12rb2/Lck/Pxn/Ephb2/Ttk/Il12rb1/Epha1	10	2	8	Process
GO:0051930	regulation of sensory perception of pain	8/950	48/23750	0.000579182	0.0343905	0.0306187	Grm1/Oprd1/Scn11a/Ntsr1/Oprm1/Tafa4/Npy2r/Vip	8	7	1	Process
GO:0045664	regulation of neuron differentiation	7/950	38/23750	0.000682655	0.0372256	0.0331429	Neurod2/Neurod1/Pax6/Nrep/Ntf3/Fgf20/Alk	7	1	6	Process
GO:0055013	cardiac muscle cell development	6/950	28/23750	0.000713056	0.0378873	0.033732	Myo18b/Tcap/Alpk2/Alpk3/Speg/Met	6	2	4	Process
GO:0098962	regulation of postsynaptic neurotransmitter receptor activity	5/950	19/23750	0.000737328	0.0378873	0.033732	Nptx1/Shisa6/Homer3/Dlgap1/Cacng5	5	0	5	Process
GO:0060349	bone morphogenesis	7/950	39/23750	0.000803603	0.0390405	0.0347587	Ski/Cited2/Pappa2/Sp5/Sfrp2/Msx2/Comp	7	2	5	Process
GO:2000463	positive regulation of excitatory postsynaptic potential	7/950	39/23750	0.000803603	0.0390405	0.0347587	Reln/Grin2c/Wnt7a/Shank3/Baiap2/Drd4/Rgs4	7	1	6	Process
GO:0017158	regulation of calcium ion-dependent exocytosis	5/950	20/23750	0.000950951	0.0416548	0.0370863	Doc2b/Cacna1a/Syt12/Syt9/Doc2a	5	1	4	Process
GO:0035640	exploration behavior	5/950	20/23750	0.000950951	0.0416548	0.0370863	Shank2/Nog/Shank3/Chrd/Htr1a	5	1	4	Process
GO:0021952	central nervous system projection neuron axonogenesis	4/950	12/23750	0.000973237	0.0418936	0.0372989	Prdm8/Bhlhe22/Nr4a2/Ephb2	4	0	4	Process
GO:0003341	cilium movement	8/950	52/23750	0.00100344	0.0418936	0.0372989	Dnah11/Ccdc63/Dnah6/Ttll3/Hydin/Odad2/Rsph6a/Lrrc6	8	2	6	Process
GO:0007188	adenylate cyclase-modulating G protein-coupled receptor signaling pathway	8/950	52/23750	0.00100344	0.0418936	0.0372989	Vipr1/Cnr1/Ptger3/Crhr1/Gcgr/Sctr/Ptger4/Oxgr1	8	4	4	Process
GO:0043950	positive regulation of cAMP-mediated signaling	6/950	30/23750	0.0010498	0.0431549	0.0384219	Ptger3/Crhr1/Sctr/Ptger4/Crh/Oprm1	6	5	1	Process
GO:0009953	dorsal/ventral pattern formation	8/950	53/23750	0.00114103	0.0455051	0.0405143	Pax6/Nog/Wnt7a/Bmp1/Gas1/Tll1/Chrd/Tll2	8	1	7	Process
GO:0060021	roof of mouth development	10/950	79/23750	0.00118232	0.0460861	0.0410316	Ski/Asph/Gas1/Wnt9b/Irf6/Schip1/Alx4/Msc/Chd7/Ephb2	10	1	9	Process
GO:0048148	behavioral response to cocaine	5/950	21/23750	0.00120735	0.0460861	0.0410316	Adra1b/Crhr1/Drd4/Htr2a/Ppp1r1b	5	2	3	Process
GO:0043410	positive regulation of MAPK cascade	17/950	185/23750	0.00126536	0.0465224	0.04142	Kit/Dab2ip/Adrb3/Grm1/Epha8/Grm4/Adra1b/Adra2b/Trp73/Alox12b/Lpar3/Thpo/Prkcd/Ighm/Cartpt/Met/Hgf	17	8	9	Process
GO:0034765	regulation of ion transmembrane transport	14/950	138/23750	0.00129463	0.0467468	0.0416198	Kcnd2/Kcnj12/Cacna1a/Clcn1/Kcnj9/Catsper3/Kcnj5/Scn3a/Kcnb2/Cacna1s/Scn11a/Kcng1/Scn3b/Kcnh5	14	8	6	Process
GO:0046339	diacylglycerol metabolic process	4/950	13/23750	0.00136148	0.0478666	0.0426168	Dgkz/Dgkg/Dgkd/Dgkh	4	0	4	Process
GO:0070588	calcium ion transmembrane transport	11/950	95/23750	0.00144145	0.0486579	0.0433214	Itpr1/Ryr1/Trpc3/Asph/Atp2a3/Cacna1a/Slc8a2/Cacna1g/Catsper3/Panx1/Xntrpc	11	2	9	Process
GO:1902476	chloride transmembrane transport	8/950	55/23750	0.00146122	0.0486579	0.0433214	Gabrd/Slc1a3/Gabra1/Gabrr2/Clcn1/Slc12a8/Gabra6/Glra4	8	1	7	Process
GO:0030534	adult behavior	7/950	43/23750	0.0014657	0.0486579	0.0433214	Shank2/Nr4a3/Shank3/Sptbn2/Atp6v1b1/Alk/Met	7	2	5	Process
GO:0007417	central nervous system development	12/950	110/23750	0.001507	0.0486579	0.0433214	B3gnt5/Nog/Cited2/Reln/Zic5/Zic2/Chrd/Shc3/Mnx1/Zbtb16/Chd7/Zic1	12	3	9	Process
GO:0030325	adrenal gland development	5/950	22/23750	0.00151146	0.0486579	0.0433214	Cited2/Crhr1/Smad3/Wt1/Crh	5	2	3	Process
GO:0030902	hindbrain development	5/950	22/23750	0.00151146	0.0486579	0.0433214	Neurod1/Pax6/En2/Bmp5/Hnf1b	5	1	4	Process
GO:0006814	sodium ion transport	13/950	126/23750	0.00163106	0.0506767	0.0451187	Atp1a1/Scnn1b/Slc8a2/Slc9a3/Slc17a7/Catsper3/Scnn1g/Scn3a/Slc13a1/Slc17a8/Slc5a1/Scn11a/Scn3b	13	5	8	Process
GO:0050673	epithelial cell proliferation	4/950	14/23750	0.00184607	0.0548654	0.048848	Kit/Alms1/Hgf/Hnf1b	4	2	2	Process
GO:0090331	negative regulation of platelet aggregation	4/950	14/23750	0.00184607	0.0548654	0.048848	Adamts18/Prkg1/Ptger3/Prkcd	4	1	3	Process
GO:0010467	gene expression	15/950	160/23750	0.0019579	0.0564179	0.0502303	Pax6/Eomes/Shank3/Scnn1b/Svep1/Nr4a2/Gm30731/Paupar/Lpar3/Mexis/Grm2/Egr2/Dlx3/Platr14/Pvalb	15	4	11	Process
GO:0048167	regulation of synaptic plasticity	8/950	58/23750	0.00207081	0.0583779	0.0519752	Calb1/Itpka/Erc1/Shank3/Baiap2/Crhr1/Vgf/Sctr	8	2	6	Process
GO:2000045	regulation of G1/S transition of mitotic cell cycle	6/950	34/23750	0.00207556	0.0583779	0.0519752	Plk5/Bid/Cdkn1b/Cdkn2c/Tm4sf5/E2f1	6	3	3	Process
GO:0007626	locomotory behavior	12/950	115/23750	0.00220459	0.0597706	0.0532152	Calb1/Als2/Reln/Shank3/Grm1/Pcdh15/Adra1b/Chd7/Cdh23/Ppp1r1b/Oprm1/Tal1	12	5	7	Process
GO:0042391	regulation of membrane potential	12/950	115/23750	0.00220459	0.0597706	0.0532152	Gabrd/Gabra1/Grin2c/Gabrr2/Cacna1a/Cacna1g/Gabra6/Slc1a6/Chrna5/Tafa4/Kcnh5/Glra4	12	4	8	Process
GO:0050680	negative regulation of epithelial cell proliferation	9/950	72/23750	0.0022431	0.0597706	0.0532152	Pax6/Dab2ip/Gas1/Cdkn1b/Rgn/Mcc/Sfrp2/Dusp10/Mtss1	9	2	7	Process
GO:2000300	regulation of synaptic vesicle exocytosis	9/950	72/23750	0.0022431	0.0597706	0.0532152	Prkcg/Adcy1/Wnt7a/Grm4/Chrm2/Drd4/Htr2a/Htr1a/Chrna5	9	4	5	Process
GO:0030198	extracellular matrix organization	16/950	179/23750	0.00230125	0.0597706	0.0532152	Adamts18/Col16a1/Mmp24/Abi3bp/Impg2/Mpzl3/Adamts17/Col24a1/Col17a1/Adamts15/Adamts10/Col18a1/Papln/Elf3/Col25a1/Mmp23	16	5	11	Process
GO:0035556	intracellular signal transduction	30/950	429/23750	0.00231717	0.0597706	0.0532152	Prkcg/Camk4/Plch2/Tiam1/Stk17b/Dgkz/Dgkg/Adcy1/Chn2/Dgkd/Kit/Cnksr2/Nrk/Lck/Plcb3/Gucy2f/Asb11/Shc3/Dgkh/Adcy7/Nrg2/Cdc42bpg/Npr1/1810024B03Rik/Rps6ka1/Prkcd/Rgs11/Ppp1r1b/Stac3/Stk32b	30	7	23	Process
GO:0008045	motor neuron axon guidance	6/950	35/23750	0.00242146	0.0597706	0.0532152	Epha3/Nog/Mnx1/Slit1/Ntn1/Egr2	6	3	3	Process
GO:0010633	negative regulation of epithelial cell migration	4/950	15/23750	0.00243825	0.0597706	0.0532152	Ptprr/Dab2ip/Mcc/Dusp10	4	0	4	Process
GO:0043508	negative regulation of JUN kinase activity	4/950	15/23750	0.00243825	0.0597706	0.0532152	Trp73/Ptpn22/Sfrp2/Dusp10	4	1	3	Process
GO:0060259	regulation of feeding behavior	4/950	15/23750	0.00243825	0.0597706	0.0532152	Cnr1/Htr1a/Mc4r/Mchr1	4	3	1	Process
GO:0060411	cardiac septum morphogenesis	4/950	15/23750	0.00243825	0.0597706	0.0532152	Cited2/Dnah11/Bmp5/Chd7	4	0	4	Process
GO:0008542	visual learning	9/950	73/23750	0.00246962	0.0599894	0.05341	Nog/Kit/Adra1b/Lrrn4/Crhr1/Chrd/Meis2/Ppp1r1b/Rag1	9	3	6	Process
GO:0042472	inner ear morphogenesis	9/950	74/23750	0.00271392	0.0649031	0.0577849	Nr4a3/Chd7/Ush1g/Ephb2/Ntn1/Atp6v1b1/Cdh23/Ptprq/Otop1	9	3	6	Process
GO:0001706	endoderm formation	4/950	16/23750	0.00314897	0.0711717	0.0633659	Dusp5/Nog/Eomes/Hnf1b	4	1	3	Process
GO:0043278	response to morphine	4/950	16/23750	0.00314897	0.0711717	0.0633659	Prkcg/Cnr1/Adra1b/Ppp1r1b	4	1	3	Process
GO:0086010	membrane depolarization during action potential	4/950	16/23750	0.00314897	0.0711717	0.0633659	Cacna1g/Scn3a/Scn11a/Scn3b	4	3	1	Process
GO:0006306	DNA methylation	5/950	26/23750	0.00330743	0.0724382	0.0644935	Ppm1d/Pax6/Eomes/Dnmt3l/Spocd1	5	2	3	Process
GO:0031018	endocrine pancreas development	5/950	26/23750	0.00330743	0.0724382	0.0644935	Neurod1/Myt1/Onecut1/Mnx1/Hnf1b	5	3	2	Process
GO:0050860	negative regulation of T cell receptor signaling pathway	5/950	26/23750	0.00330743	0.0724382	0.0644935	Dgkz/Phpt1/Btn2a2/Ptpn22/Lilrb4a	5	2	3	Process
GO:0042593	glucose homeostasis	14/950	155/23750	0.00382256	0.0830397	0.0739323	Cnr1/Neurod1/Cry1/Pax6/Cacna1a/Foxo3/Adra1b/Gcgr/Vgf/Alms1/Oas1c/Oas1e/Sstr5/Met	14	6	8	Process
GO:0010976	positive regulation of neuron projection development	15/950	172/23750	0.00391869	0.0844414	0.0751803	Itpr1/Tiam1/Cnr1/Plk5/Epha3/Reln/Pcp4/Dab2ip/Baiap2/Ehd1/Alkal2/Fzd1/Ankrd1/Ror1/Met	15	3	12	Process
GO:0035418	protein localization to synapse	4/950	17/23750	0.00398883	0.0845885	0.0753112	Mpp4/Reln/Baiap2/Dlgap1	4	0	4	Process
GO:0045165	cell fate commitment	9/950	79/23750	0.00423614	0.0880535	0.0783962	Neurod1/Pax6/Wnt7a/Gas1/Wnt9b/Onecut1/Barhl2/Tead4/Tal1	9	2	7	Process
GO:0006936	muscle contraction	7/950	52/23750	0.00446127	0.0916963	0.0816395	Ryr1/Mybpc1/Mybpc3/Clcn1/Tmod4/Cacna1s/Mybpc2	7	1	6	Process
GO:0001678	cellular glucose homeostasis	5/950	28/23750	0.00462614	0.0943591	0.0840102	Myt1/Alms1/Fcor/Hkdc1/Cartpt	5	1	4	Process
GO:0035249	synaptic transmission, glutamatergic	6/950	40/23750	0.00483524	0.0978771	0.0871424	Als2/Cacna1a/Grid2/Slc17a7/Shc3/Slc17a8	6	2	4	Process
GO:0007097	nuclear migration	4/950	18/23750	0.00496801	0.0990637	0.0881988	Tmem201/Slit1/Syne3/Ntn1	4	2	2	Process
GO:0043252	sodium-independent organic anion transport	4/950	18/23750	0.00496801	0.0990637	0.0881988	Slco2a1/Slco4c1/Slco4a1/Slc22a6	4	1	3	Process
GO:0042733	embryonic digit morphogenesis	8/950	67/23750	0.00514624	0.101108	0.0900194	Nog/Wnt7a/Mycn/Gas1/Alx4/Zbtb16/Sfrp2/Msx2	8	2	6	Process
GO:0009190	cyclic nucleotide biosynthetic process	4/950	19/23750	0.0060962	0.110974	0.0988033	Adcy1/Gucy2f/Adcy7/Npr1	4	2	2	Process
GO:0031290	retinal ganglion cell axon guidance	4/950	19/23750	0.0060962	0.110974	0.0988033	Zic2/Slit1/Ephb2/Rpl24	4	1	3	Process
GO:0042403	thyroid hormone metabolic process	4/950	19/23750	0.0060962	0.110974	0.0988033	Reln/Tg/Slco4a1/Gcnt4	4	1	3	Process
GO:0007612	learning	8/950	69/23750	0.0061538	0.110974	0.0988033	Shank2/Reln/Shank3/Grm4/Slc8a2/Ephb2/Htr6/Ntsr1	8	2	6	Process
GO:0033603	positive regulation of dopamine secretion	3/950	10/23750	0.00619877	0.110974	0.0988033	Pcp4/Htr6/Npy2r	3	2	1	Process
GO:0042053	regulation of dopamine metabolic process	3/950	10/23750	0.00619877	0.110974	0.0988033	Nr4a2/Drd4/Htr1a	3	1	2	Process
GO:0030900	forebrain development	9/950	84/23750	0.00635445	0.110974	0.0988033	Prkg1/Pax6/Nog/Reln/Zic5/Chrd/Trp73/E2f1/Stil	9	1	8	Process
GO:0043087	regulation of GTPase activity	9/950	84/23750	0.00635445	0.110974	0.0988033	Tiam1/Epha3/Prkg1/Chn2/Rasal3/Als2/Bcl6/Dab2ip/Epha1	9	1	8	Process
GO:0030514	negative regulation of BMP signaling pathway	7/950	56/23750	0.00674152	0.115668	0.102982	Ski/Nog/Sost/Chrd/Fzd1/Sfrp2/Grem2	7	2	5	Process
GO:0045599	negative regulation of fat cell differentiation	7/950	56/23750	0.00674152	0.115668	0.102982	Arntl/Zfpm2/Rora/Smad3/Msx2/Trib3/E2f1	7	1	6	Process
GO:0006813	potassium ion transport	12/950	132/23750	0.00675884	0.115668	0.102982	Atp1a1/Kcnmb4/Kcnd2/Kcnj12/Cdkn1b/Kcnj9/Slc12a8/Kcnj5/Kcnb2/Atp4a/Kcng1/Kcnh5	12	5	7	Process
GO:0007605	sensory perception of sound	20/950	272/23750	0.00679639	0.115668	0.102982	Slc1a3/Cemip/Srrm4/Marveld2/Tmprss3/Pcdh15/Cdkn1b/Fam107b/Cabp2/Mir124a-1hg/Alms1/Chd7/Ror1/Ush1g/Slc17a8/Atp6v1b1/Cdh23/Strc/Epyc/Mir221	20	4	16	Process
GO:0051966	regulation of synaptic transmission, glutamatergic	5/950	31/23750	0.00724657	0.121779	0.108423	Cnr1/Dgkz/Grm1/Grm4/Grm2	5	0	5	Process
GO:0050877	nervous system process	7/950	57/23750	0.0074265	0.123252	0.109735	Gabrd/Gabra1/Gabrr2/Cacna1a/Gabra6/Chrna5/Glra4	7	2	5	Process
GO:0008104	protein localization	10/950	102/23750	0.00770648	0.125468	0.111708	Phyhip/Ccdc120/Als2/Doc2b/Icmt/Akap7/Impg2/Bcl6/Pakap/Amn	10	2	8	Process
GO:0007616	long-term memory	6/950	44/23750	0.00777144	0.125468	0.111708	Camk4/Calb1/Adcy1/Reln/Lrrn4/Slc17a7	6	1	5	Process
GO:1990573	potassium ion import across plasma membrane	6/950	44/23750	0.00777144	0.125468	0.111708	Atp1a1/Kcnj12/Kcnj9/Slc12a8/Kcnj5/Atp4a	6	2	4	Process
GO:0034220	ion transmembrane transport	8/950	72/23750	0.00793704	0.125468	0.111708	Gabrd/Gabra1/Gabrr2/Atp2a3/Gabra6/Cnga3/Chrna5/Glra4	8	3	5	Process
GO:0000578	embryonic axis specification	3/950	11/23750	0.00827207	0.125468	0.111708	Wnt7a/Chrd/Stil	3	0	3	Process
GO:0022038	corpus callosum development	3/950	11/23750	0.00827207	0.125468	0.111708	Rtn4rl1/Rtn4r/Ephb2	3	0	3	Process
GO:0046599	regulation of centriole replication	3/950	11/23750	0.00827207	0.125468	0.111708	Cep76/Alms1/Stil	3	0	3	Process
GO:0048149	behavioral response to ethanol	3/950	11/23750	0.00827207	0.125468	0.111708	Crhr1/Crhbp/Oprm1	3	2	1	Process
GO:0048708	astrocyte differentiation	3/950	11/23750	0.00827207	0.125468	0.111708	Pax6/Eomes/Nfix	3	0	3	Process
GO:1904753	negative regulation of vascular associated smooth muscle cell migration	3/950	11/23750	0.00827207	0.125468	0.111708	Prkg1/Drd4/Myocd	3	1	2	Process
GO:2000252	negative regulation of feeding behavior	3/950	11/23750	0.00827207	0.125468	0.111708	Crhr1/Mc4r/Npy2r	3	2	1	Process
GO:0048013	ephrin receptor signaling pathway	5/950	32/23750	0.00831134	0.125468	0.111708	Tiam1/Epha3/Epha8/Anks1b/Ephb2	5	0	5	Process
GO:0050767	regulation of neurogenesis	6/950	45/23750	0.00867072	0.129431	0.115236	Arntl/Pax6/Hes3/Chd7/Heyl/Ascl2	6	2	4	Process
GO:0006654	phosphatidic acid biosynthetic process	4/950	21/23750	0.00883549	0.130433	0.116128	Dgkz/Dgkg/Dgkd/Dgkh	4	0	4	Process
GO:0042692	muscle cell differentiation	4/950	21/23750	0.00883549	0.130433	0.116128	H3f3b/Speg/Rora/Myocd	4	1	3	Process
GO:0048741	skeletal muscle fiber development	5/950	33/23750	0.00947974	0.139175	0.123911	Ryr1/Ski/Dner/Cacna1s/Stac3	5	0	5	Process
GO:0008306	associative learning	6/950	46/23750	0.00964212	0.14002	0.124664	Neurod2/Shank2/Reln/Shank3/Drd4/Crh	6	1	5	Process
GO:0001975	response to amphetamine	4/950	22/23750	0.0104631	0.145893	0.129892	Adra1b/Nr4a2/Drd4/Ppp1r1b	4	1	3	Process
GO:0036158	outer dynein arm assembly	4/950	22/23750	0.0104631	0.145893	0.129892	Ccdc63/Odad2/Lrrc6/Dnah8	4	2	2	Process
GO:0050910	detection of mechanical stimulus involved in sensory perception of sound	4/950	22/23750	0.0104631	0.145893	0.129892	Kit/Pcdh15/Ptprq/Strc	4	2	2	Process
GO:0098719	sodium ion import across plasma membrane	4/950	22/23750	0.0104631	0.145893	0.129892	Scnn1b/Slc9a3/Scnn1g/Slc5a1	4	0	4	Process
GO:0014824	artery smooth muscle contraction	3/950	12/23750	0.010705	0.145893	0.129892	Scnn1b/Cacna1g/Htr2a	3	1	2	Process
GO:0021953	central nervous system neuron differentiation	3/950	12/23750	0.010705	0.145893	0.129892	Cacna1a/Mnx1/Nr4a2	3	1	2	Process
GO:0048103	somatic stem cell division	3/950	12/23750	0.010705	0.145893	0.129892	Kit/Wnt7a/Fzd7	3	0	3	Process
GO:0060013	righting reflex	3/950	12/23750	0.010705	0.145893	0.129892	Pcdh15/Cdh23/Npsr1	3	3	0	Process
GO:0006730	one-carbon metabolic process	5/950	34/23750	0.0107563	0.145893	0.129892	Car4/Car7/Car9/Car8/Car15	5	0	5	Process
GO:0016339	calcium-dependent cell-cell adhesion via plasma membrane cell adhesion molecules	5/950	34/23750	0.0107563	0.145893	0.129892	Pcdhgc3/Cdh24/Cdh9/Cdh23/Pcdh12	5	3	2	Process
GO:0043010	camera-type eye development	8/950	76/23750	0.0108852	0.146896	0.130785	Neurod1/Ski/Pax6/Gas1/Wt1/Six3/Chd7/Fat1	8	1	7	Process
GO:0008285	negative regulation of cell proliferation	27/950	421/23750	0.0112881	0.149316	0.13294	Plk5/Ski/Cbfa2t3/Btg1/Pax6/Abi3bp/Bcl6/Dab2ip/Tob2/Asph/Zbtb7c/Cdkn1b/Kank2/Nrk/Cdkn2c/Irf6/Smad3/Trp73/Wt1/Zbtb16/Sfrp2/Bmp5/Msx2/Bnipl/Dpt/St18/Myocd	27	6	21	Process
GO:0019233	sensory perception of pain	8/950	77/23750	0.0117342	0.154452	0.137512	Cnr1/Kcnd2/Aloxe3/Grm1/Cacna1a/Scn3a/Htr2a/Oprm1	8	3	5	Process
GO:0007613	memory	10/950	109/23750	0.0120432	0.1569	0.139692	Cnr1/Shank2/Nog/Shank3/Slc8a2/Fen1/Crhr1/Ntf3/Htr2a/Ppp1r1b	10	1	9	Process
GO:0035116	embryonic hindlimb morphogenesis	5/950	35/23750	0.0121455	0.1569	0.139692	Wnt7a/Alx4/Zbtb16/Msx2/Chd7	5	1	4	Process
GO:0002028	regulation of sodium ion transport	4/950	23/23750	0.0122725	0.1569	0.139692	Atp1a1/Scnn1b/Slc9a3/Nkain3	4	1	3	Process
GO:0010001	glial cell differentiation	4/950	23/23750	0.0122725	0.1569	0.139692	Mmp24/Reln/Dner/Miat	4	1	3	Process
GO:0050804	modulation of chemical synaptic transmission	9/950	94/23750	0.012932	0.16449	0.146449	Adcy1/Reln/Akap7/Baiap2/Cacna1a/Grid2/Ntf3/Lrfn2/Met	9	2	7	Process
GO:0060048	cardiac muscle contraction	6/950	49/23750	0.0130181	0.16449	0.146449	Tcap/Mybpc3/Casq2/Myl3/Scn3b/Met	6	3	3	Process
GO:0006816	calcium ion transport	12/950	144/23750	0.0130508	0.16449	0.146449	Itpr1/Ryr1/Trpc3/Atp2a3/Cacna1a/Slc8a2/Ramp3/Catsper3/Cacng5/Panx1/Cacna1s/Cdh23	12	3	9	Process
GO:0001963	synaptic transmission, dopaminergic	3/950	13/23750	0.0135081	0.165567	0.147408	Crhbp/Drd4/Crh	3	2	1	Process
GO:0003214	cardiac left ventricle morphogenesis	3/950	13/23750	0.0135081	0.165567	0.147408	Sfrp2/Npy2r/Npy5r	3	3	0	Process
GO:0050953	sensory perception of light stimulus	3/950	13/23750	0.0135081	0.165567	0.147408	Pcdh15/Ush1g/Cdh23	3	2	1	Process
GO:1902807	negative regulation of cell cycle G1/S phase transition	3/950	13/23750	0.0135081	0.165567	0.147408	Gas1/Cdkn1b/Susd2	3	1	2	Process
GO:1905606	regulation of presynapse assembly	5/950	36/23750	0.0136514	0.165802	0.147618	Wnt7a/Grid2/Il1rapl2/Fzd1/Cbln1	5	1	4	Process
GO:0035567	non-canonical Wnt signaling pathway	4/950	24/23750	0.0142703	0.169468	0.150882	Wnt7a/Fzd1/Sfrp2/Fzd7	4	1	3	Process
GO:0046928	regulation of neurotransmitter secretion	4/950	24/23750	0.0142703	0.169468	0.150882	Syt12/Mctp1/Cplx3/Drd4	4	0	4	Process
GO:0048598	embryonic morphogenesis	4/950	24/23750	0.0142703	0.169468	0.150882	Dact1/Gas1/Msx2/Hnf1b	4	1	3	Process
GO:0007156	homophilic cell adhesion via plasma membrane adhesion molecules	10/950	112/23750	0.0143817	0.170035	0.151387	Cdh15/Pcdhgc3/Pcdh15/Cdh24/Dsc2/Fat2/Cdh9/Cdh23/Igsf9/Pcdh12	10	6	4	Process
GO:0048754	branching morphogenesis of an epithelial tube	5/950	37/23750	0.015278	0.17749	0.158024	Mycn/Wnt9b/Pxn/Met/Hnf1b	5	2	3	Process
GO:0051968	positive regulation of synaptic transmission, glutamatergic	5/950	37/23750	0.015278	0.17749	0.158024	Shank2/Reln/Grin2c/Shank3/Cacng5	5	0	5	Process
GO:0086091	regulation of heart rate by cardiac conduction	5/950	37/23750	0.015278	0.17749	0.158024	Jup/Cacna1g/Kcnj5/Dsc2/Scn3b	5	3	2	Process
GO:0048666	neuron development	7/950	66/23750	0.0160912	0.182738	0.162696	Neurod2/Zbtb18/Neurod1/Ntf3/Trp73/En2/Alk	7	1	6	Process
GO:0060291	long-term synaptic potentiation	15/950	202/23750	0.0161305	0.182738	0.162696	Prkcg/Shank2/Nog/Reln/Grin2c/Shank3/Syt12/Slc8a2/Crhr1/Mir124a-1hg/Chrd/Rasgrf2/Htr6/Crh/Mir221	15	3	12	Process
GO:0007130	synaptonemal complex assembly	4/950	25/23750	0.0164626	0.182738	0.162696	Sycp1/4930447C04Rik/Syce2/Rad21l	4	2	2	Process
GO:0007274	neuromuscular synaptic transmission	4/950	25/23750	0.0164626	0.182738	0.162696	Erc1/Cacna1a/Ntf3/Stac3	4	0	4	Process
GO:0002064	epithelial cell development	3/950	14/23750	0.0166886	0.182738	0.162696	Pax6/Onecut1/Hydin	3	1	2	Process
GO:0031915	positive regulation of synaptic plasticity	3/950	14/23750	0.0166886	0.182738	0.162696	Neurod2/Cdc20/Ephb2	3	0	3	Process
GO:0035970	peptidyl-threonine dephosphorylation	3/950	14/23750	0.0166886	0.182738	0.162696	Dusp5/Ppm1d/Dusp10	3	0	3	Process
GO:0042551	neuron maturation	3/950	14/23750	0.0166886	0.182738	0.162696	Srrm4/Nr4a2/Fev	3	1	2	Process
GO:0060993	kidney morphogenesis	3/950	14/23750	0.0166886	0.182738	0.162696	Wnt9b/Gcnt4/Hnf1b	3	2	1	Process
GO:0099151	regulation of postsynaptic density assembly	3/950	14/23750	0.0166886	0.182738	0.162696	Nptx1/Grid2/Cbln1	3	0	3	Process
GO:0019228	neuronal action potential	5/950	38/23750	0.0170291	0.182738	0.162696	Kcnmb4/Kcnd2/Cacna1g/Scn3a/Scn11a	5	2	3	Process
GO:0042755	eating behavior	5/950	38/23750	0.0170291	0.182738	0.162696	Adrb3/Oprd1/Oprm1/Npy5r/Npsr1	5	5	0	Process
GO:0070059	intrinsic apoptotic signaling pathway in response to endoplasmic reticulum stress	5/950	38/23750	0.0170291	0.182738	0.162696	Itpr1/Dab2ip/Atp2a3/Trib3/Ern2	5	1	4	Process
GO:0098742	cell-cell adhesion via plasma-membrane adhesion molecules	5/950	38/23750	0.0170291	0.182738	0.162696	Mmp24/Cdh15/Cdh24/Cdh9/Cdh23	5	3	2	Process
GO:0051216	cartilage development	8/950	83/23750	0.0178812	0.188848	0.168136	Nog/Wnt7a/Bmp1/Zbtb16/Sfrp2/Bmp5/Msx2/Comp	8	2	6	Process
GO:0051260	protein homooligomerization	10/950	116/23750	0.0180071	0.189429	0.168653	Rnf112/Kctd12/Kcnd2/Atl2/Als2/Prmt8/Ehd1/Kcnb2/Kcng1/Comp	10	2	8	Process
GO:0009966	regulation of signal transduction	6/950	53/23750	0.0186998	0.190837	0.169907	Sla/Afap1l2/Lurap1/Cnksr2/Cnksr3/Vip	6	1	5	Process
GO:0045600	positive regulation of fat cell differentiation	6/950	53/23750	0.0186998	0.190837	0.169907	Dact1/Zbtb7c/Zbtb16/Sfrp2/Htr2a/Tph1	6	4	2	Process
GO:0006885	regulation of pH	4/950	26/23750	0.0188544	0.190837	0.169907	Car4/Slc9a3/Atp6v1b1/Rhcg	4	1	3	Process
GO:0007205	protein kinase C-activating G protein-coupled receptor signaling pathway	4/950	26/23750	0.0188544	0.190837	0.169907	Dgkz/Dgkg/Dgkd/Dgkh	4	0	4	Process
GO:0046488	phosphatidylinositol metabolic process	4/950	26/23750	0.0188544	0.190837	0.169907	Plch2/Pip5kl1/Pip5k1b/Plcb3	4	1	3	Process
GO:0046580	negative regulation of Ras protein signal transduction	4/950	26/23750	0.0188544	0.190837	0.169907	Dgkz/Rasal3/Dab2ip/Ephb2	4	1	3	Process
GO:0050770	regulation of axonogenesis	4/950	26/23750	0.0188544	0.190837	0.169907	Wnt7a/Ust/Cacna1a/Ephb2	4	0	4	Process
GO:0060079	excitatory postsynaptic potential	5/950	39/23750	0.0189082	0.190837	0.169907	Grin2c/Grid2/Slc17a7/Oprm1/Met	5	2	3	Process
GO:0042127	regulation of cell proliferation	15/950	206/23750	0.0189266	0.190837	0.169907	Bcl6b/Wnt7a/Bcl6/Bid/Tnc/Cdkn1b/Jup/Birc7/Sfrp2/Tnfsf9/Six3/Tfap2d/Alk/Nr5a2/Tal1	15	5	10	Process
GO:0001501	skeletal system development	10/950	117/23750	0.01901	0.190957	0.170014	Nog/Chrd/Smad3/Zbtb16/Bmp5/Chd7/Cacna1s/Zic1/Comp/Dnm3os	10	2	8	Process
GO:0046777	protein autophosphorylation	14/950	188/23750	0.0192262	0.192406	0.171303	Prkcg/Camk4/Stk17b/Kit/Epha8/Camkk2/Nek2/Lck/Stk10/Prkcd/Alk/Ttk/Met/Epha1	14	3	11	Process
GO:0015813	L-glutamate transmembrane transport	3/950	15/23750	0.0202512	0.196768	0.175188	Slc1a3/Slc1a6/Slc17a8	3	1	2	Process
GO:0032515	negative regulation of phosphoprotein phosphatase activity	3/950	15/23750	0.0202512	0.196768	0.175188	Cmya5/Rgn/Ppp1r1b	3	1	2	Process
GO:0043069	negative regulation of programmed cell death	3/950	15/23750	0.0202512	0.196768	0.175188	Tmem132a/Kit/Kank2	3	0	3	Process
GO:0043267	negative regulation of potassium ion transport	3/950	15/23750	0.0202512	0.196768	0.175188	Casq2/Htr2a/Vip	3	2	1	Process
GO:0045580	regulation of T cell differentiation	3/950	15/23750	0.0202512	0.196768	0.175188	Duxbl1/Crtam/Rag1	3	1	2	Process
GO:0051963	regulation of synapse assembly	3/950	15/23750	0.0202512	0.196768	0.175188	Nrg2/Ephb2/Ntn1	3	0	3	Process
GO:0035914	skeletal muscle cell differentiation	6/950	54/23750	0.0203481	0.196993	0.175387	Sap30/Cited2/Eomes/Ankrd1/Heyl/Egr2	6	3	3	Process
GO:0001707	mesoderm formation	5/950	40/23750	0.0209186	0.200339	0.178367	Nog/Nr4a3/Eomes/Chrd/Smad3	5	0	5	Process
GO:0009888	tissue development	5/950	40/23750	0.0209186	0.200339	0.178367	Lamb1/Ntn4/Wt1/Ntn1/Nr5a2	5	2	3	Process
GO:0006351	transcription, DNA-templated	9/950	102/23750	0.0210694	0.201062	0.17901	Ablim3/Ski/Cbfa2t3/Nfil3/Nr4a2/Tead4/E2f1/Ppp1r1b/Spocd1	9	2	7	Process
GO:0019934	cGMP-mediated signaling	4/950	27/23750	0.0214504	0.201815	0.179681	Prkg1/Pde9a/Gucy2f/Npr1	4	1	3	Process
GO:0023019	signal transduction involved in regulation of gene expression	4/950	27/23750	0.0214504	0.201815	0.179681	Neurod1/Pax6/Smad3/Msx2	4	0	4	Process
GO:0050808	synapse organization	7/950	70/23750	0.0216244	0.202738	0.180503	Dact1/Wnt7a/Pcdhgc3/Slc8a2/Chrd/Elfn1/Cbln1	7	1	6	Process
GO:0050796	regulation of insulin secretion	5/950	41/23750	0.0230634	0.212485	0.189181	Cnr1/Arntl/Syt9/Cartpt/Sstr5	5	2	3	Process
GO:0008344	adult locomotory behavior	7/950	71/23750	0.0231907	0.212485	0.189181	Shank2/Pcdh15/Oprd1/Nr4a2/Drd4/Cdh23/Ntsr1	7	4	3	Process
GO:0007204	positive regulation of cytosolic calcium ion concentration	13/950	175/23750	0.0239135	0.212485	0.189181	Itpr1/Ptger3/Cacna1a/Adra1b/Crhr1/Cacna1g/C5ar2/Ptger4/Htr2a/Ccl28/Oprm1/Npy2r/Mchr1	13	9	4	Process
GO:0030178	negative regulation of Wnt signaling pathway	6/950	56/23750	0.0239342	0.212485	0.189181	Dact1/Trabd2b/Sost/Sfrp2/Six3/Mdfi	6	1	5	Process
GO:0034446	substrate adhesion-dependent cell spreading	6/950	56/23750	0.0239342	0.212485	0.189181	Lamb1/Ntn4/Pxn/Fzd7/Itgb7/Epha1	6	0	6	Process
GO:0002024	diet induced thermogenesis	3/950	16/23750	0.0241979	0.212485	0.189181	Adrb3/Sctr/Mc4r	3	3	0	Process
GO:0007512	adult heart development	3/950	16/23750	0.0241979	0.212485	0.189181	Tcap/Adra1b/Chd7	3	1	2	Process
GO:0009311	oligosaccharide metabolic process	3/950	16/23750	0.0241979	0.212485	0.189181	St8sia5/St6galnac4/St6galnac5	3	1	2	Process
GO:0019752	carboxylic acid metabolic process	3/950	16/23750	0.0241979	0.212485	0.189181	Gadl1/Hdc/Ddc	3	2	1	Process
GO:0045956	positive regulation of calcium ion-dependent exocytosis	3/950	16/23750	0.0241979	0.212485	0.189181	Doc2b/Cacna1g/Syt9	3	0	3	Process
GO:0055008	cardiac muscle tissue morphogenesis	3/950	16/23750	0.0241979	0.212485	0.189181	Tcap/Zfpm2/Ankrd1	3	1	2	Process
GO:0042476	odontogenesis	4/950	28/23750	0.0242544	0.212485	0.189181	Lamb1/Phex/Gas1/Msx2	4	0	4	Process
GO:0048168	regulation of neuronal synaptic plasticity	4/950	28/23750	0.0242544	0.212485	0.189181	Nog/Vgf/Chrd/Ephb2	4	1	3	Process
GO:0048821	erythrocyte development	4/950	28/23750	0.0242544	0.212485	0.189181	Cited2/Bcl6/Alas2/Rhd	4	2	2	Process
GO:0060122	inner ear receptor cell stereocilium organization	4/950	28/23750	0.0242544	0.212485	0.189181	Pcdh15/Alms1/Ush1g/Cdh23	4	2	2	Process
GO:1904706	negative regulation of vascular smooth muscle cell proliferation	4/950	28/23750	0.0242544	0.212485	0.189181	Prkg1/Cdkn1b/Drd4/Myocd	4	1	3	Process
GO:0007492	endoderm development	5/950	42/23750	0.0253453	0.220285	0.196126	Nog/Eomes/Onecut1/Smad3/Hnf1b	5	2	3	Process
GO:0030073	insulin secretion	5/950	42/23750	0.0253453	0.220285	0.196126	Neurod1/Cplx3/Vgf/Mc4r/Hnf1b	5	3	2	Process
GO:0098609	cell-cell adhesion	14/950	195/23750	0.0253922	0.220285	0.196126	Cdh15/Boc/Itgad/Jup/Lpp/Cdh24/Dchs2/Dsc2/Pkp3/Fat2/Cdh9/Ntn1/Igsf9/Fat1	14	6	8	Process
GO:0014059	regulation of dopamine secretion	4/950	29/23750	0.0272697	0.232795	0.207263	Syt12/Htr2a/Syt9/Grm2	4	1	3	Process
GO:0061003	positive regulation of dendritic spine morphogenesis	4/950	29/23750	0.0272697	0.232795	0.207263	Itpka/Reln/Baiap2/Ephb2	4	0	4	Process
GO:0010942	positive regulation of cell death	6/950	58/23750	0.0279203	0.235271	0.209468	Pax6/Mycn/Cdkn1b/Ramp3/Msx2/Crh	6	1	5	Process
GO:0001889	liver development	7/950	74/23750	0.0283541	0.235271	0.209468	Cited2/Icmt/Onecut1/Smad3/Met/Hgf/Hnf1b	7	4	3	Process
GO:0001886	endothelial cell morphogenesis	3/950	17/23750	0.0285284	0.235271	0.209468	Col24a1/Col18a1/Met	3	2	1	Process
GO:0002089	lens morphogenesis in camera-type eye	3/950	17/23750	0.0285284	0.235271	0.209468	Ski/Cited2/Lctl	3	1	2	Process
GO:0032609	interferon-gamma production	3/950	17/23750	0.0285284	0.235271	0.209468	Eomes/Rnf19b/Il12rb2	3	0	3	Process
GO:0043951	negative regulation of cAMP-mediated signaling	3/950	17/23750	0.0285284	0.235271	0.209468	Oprm1/Npy2r/Pde11a	3	3	0	Process
GO:0046007	negative regulation of activated T cell proliferation	3/950	17/23750	0.0285284	0.235271	0.209468	Btn2a2/Crtam/Lilrb4a	3	2	1	Process
GO:0071880	adenylate cyclase-activating adrenergic receptor signaling pathway	3/950	17/23750	0.0285284	0.235271	0.209468	Adrb3/Adra1b/Adra2b	3	2	1	Process
GO:1904888	cranial skeletal system development	3/950	17/23750	0.0285284	0.235271	0.209468	Nog/Chrd/Irf6	3	0	3	Process
GO:0007166	cell surface receptor signaling pathway	14/950	199/23750	0.0295156	0.242141	0.215584	Vipr1/Adgrg5/Rtn4r/Crhr1/Gcgr/Lck/Sctr/Ostn/Nrg2/Fzd1/Fzd7/Npr1/Mchr1/Epha1	14	4	10	Process
GO:0007389	pattern specification process	6/950	59/23750	0.030068	0.242538	0.215938	Nog/Asph/Chrd/Alx4/Bmp5/Zic1	6	0	6	Process
GO:0009410	response to xenobiotic stimulus	11/950	144/23750	0.0300878	0.242538	0.215938	Slc1a3/Atp1a1/Shank2/Scnn1b/Lck/Atp4a/Fzd1/Sfrp2/Slc22a12/Htr2a/Ahrr	11	5	6	Process
GO:0001662	behavioral fear response	5/950	44/23750	0.0303304	0.242538	0.215938	Neurod2/Als2/Drd4/Htr1a/Npy2r	5	2	3	Process
GO:0035019	somatic stem cell population maintenance	5/950	44/23750	0.0303304	0.242538	0.215938	Ski/Nog/Kit/Wnt7a/Ascl2	5	1	4	Process
GO:0060173	limb development	5/950	44/23750	0.0303304	0.242538	0.215938	Nog/Wnt7a/Irf6/Chd7/Comp	5	0	5	Process
GO:0043153	entrainment of circadian clock by photoperiod	4/950	30/23750	0.0304988	0.242538	0.215938	Fbxl22/Atoh7/Usp2/Cry1	4	0	4	Process
GO:0007614	short-term memory	3/950	18/23750	0.0332405	0.257445	0.22921	Calb1/Pde5a/Drd4	3	0	3	Process
GO:0010035	response to inorganic substance	3/950	18/23750	0.0332405	0.257445	0.22921	Slc1a3/Nr4a2/Slc5a1	3	0	3	Process
GO:0010529	negative regulation of transposition	3/950	18/23750	0.0332405	0.257445	0.22921	Dnmt3l/Btbd18/Spocd1	3	2	1	Process
GO:0014902	myotube differentiation	3/950	18/23750	0.0332405	0.257445	0.22921	Ski/Dysf/Met	3	2	1	Process
GO:0050732	negative regulation of peptidyl-tyrosine phosphorylation	3/950	18/23750	0.0332405	0.257445	0.22921	Ntf3/Sfrp2/Prkcd	3	1	2	Process
GO:0060044	negative regulation of cardiac muscle cell proliferation	3/950	18/23750	0.0332405	0.257445	0.22921	Nog/Cited2/Trp73	3	0	3	Process
GO:1903204	negative regulation of oxidative stress-induced neuron death	3/950	18/23750	0.0332405	0.257445	0.22921	Nr4a3/Fzd1/Tldc2	3	0	3	Process
GO:0031016	pancreas development	4/950	31/23750	0.0339436	0.259878	0.231375	Onecut1/Mnx1/Met/Hnf1b	4	4	0	Process
GO:0045930	negative regulation of mitotic cell cycle	4/950	31/23750	0.0339436	0.259878	0.231375	Dgkz/Btg1/Gas1/Cdkn1b	4	0	4	Process
GO:1900273	positive regulation of long-term synaptic potentiation	4/950	31/23750	0.0339436	0.259878	0.231375	Adcy1/Reln/Shank3/Ephb2	4	0	4	Process
GO:0048839	inner ear development	6/950	61/23750	0.0346811	0.263261	0.234387	Neurod1/Lin7a/Pcdh15/Cdkn1b/Ror1/Cdh23	6	2	4	Process
GO:0060412	ventricular septum morphogenesis	5/950	46/23750	0.035891	0.270906	0.241194	Nog/Cited2/Zfpm2/Fzd1/Heyl	5	1	4	Process
GO:0048812	neuron projection morphogenesis	7/950	78/23750	0.0363753	0.273788	0.24376	Gas7/Als2/Dab2ip/Nrk/Ntf3/Mnx1/Slit1	7	2	5	Process
GO:0050885	neuromuscular process controlling balance	6/950	62/23750	0.0371493	0.277868	0.247393	Slc1a3/Nr4a3/Grin2c/Shank3/Cacna1a/Ptprq	6	1	5	Process
GO:0007601	visual perception	11/950	149/23750	0.0372293	0.277868	0.247393	Cnnm4/Impg2/Gabrr2/Pcdh15/Zic2/Gprc5c/Cabp2/Cplx3/Gucy2f/Cnga3/Lctl	11	5	6	Process
GO:0032496	response to lipopolysaccharide	9/950	113/23750	0.0375133	0.278019	0.247527	Cnr1/Ptger3/Il12rb2/Cps1/Ptpn22/Dusp10/Ptger4/Palm3/Lilrb4a	9	4	5	Process
GO:0010804	negative regulation of tumor necrosis factor-mediated signaling pathway	3/950	19/23750	0.0383301	0.278019	0.247527	Naip5/Birc7/Naip6	3	2	1	Process
GO:0019229	regulation of vasoconstriction	3/950	19/23750	0.0383301	0.278019	0.247527	Adra1b/Adra2b/Htr1a	3	2	1	Process
GO:0030539	male genitalia development	3/950	19/23750	0.0383301	0.278019	0.247527	Wnt9b/Wt1/Bmp5	3	1	2	Process
GO:0035641	locomotory exploration behavior	3/950	19/23750	0.0383301	0.278019	0.247527	Shank3/Crhr1/Crh	3	1	2	Process
GO:0048265	response to pain	3/950	19/23750	0.0383301	0.278019	0.247527	Prkcg/Reln/Cacna1a	3	0	3	Process
GO:1901857	positive regulation of cellular respiration	3/950	19/23750	0.0383301	0.278019	0.247527	Opn3/Oas1c/Oas1e	3	2	1	Process
GO:0030509	BMP signaling pathway	8/950	96/23750	0.0384981	0.278019	0.247527	Nog/Chrd/Smad3/Bmp5/Msx2/Comp/Dlx3/Zcchc12	8	1	7	Process
GO:0006836	neurotransmitter transport	5/950	47/23750	0.0388913	0.279348	0.248711	Cplx3/Slc17a7/Slc22a3/Slc17a8/Slc28a2	5	3	2	Process
GO:0007628	adult walking behavior	5/950	47/23750	0.0388913	0.279348	0.248711	Pcdh15/Cacna1a/Dmrt3/Chd7/Zic1	5	2	3	Process
GO:0090090	negative regulation of canonical Wnt signaling pathway	10/950	132/23750	0.0393499	0.281131	0.250298	Dact1/Nog/Dab2ip/Sost/Foxo3/Shisa6/Mcc/Fzd1/Sfrp2/Tle2	10	1	9	Process
GO:0043406	positive regulation of MAP kinase activity	7/950	80/23750	0.040895	0.289845	0.258056	Kitl/Pde5a/Kit/Ntf3/Drd4/Htr2a/Prkcd	7	1	6	Process
GO:0060070	canonical Wnt signaling pathway	7/950	80/23750	0.040895	0.289845	0.258056	Dact1/Wnt7a/Wnt9b/Fzd1/Sfrp2/Fzd7/Sdc1	7	1	6	Process
GO:0002009	morphogenesis of an epithelium	4/950	33/23750	0.0414847	0.292473	0.260396	Cited2/Car9/Pcdh15/Tnc	4	1	3	Process
GO:0045671	negative regulation of osteoclast differentiation	4/950	33/23750	0.0414847	0.292473	0.260396	Tmem178/Tob2/Cartpt/Lilrb4a	4	2	2	Process
GO:0007283	spermatogenesis	26/950	454/23750	0.043459	0.300798	0.267808	Tbata/Arntl/H3f3b/Kit/Bcl6/Dnmt3l/Ccdc63/Sycp1/Shisa6/Rgn/Mical2/Catsper3/4930447C04Rik/Wt1/Zfp296/Slco4c1/Btbd18/Hoatz/Odf4/Tcp11/Pmfbp1/Nanos2/Hsf2bp/Rad21l/Spocd1/Wipf3	26	12	14	Process
GO:0002063	chondrocyte development	3/950	20/23750	0.0437914	0.300798	0.267808	Sfrp2/Msx2/Comp	3	1	2	Process
GO:0009416	response to light stimulus	3/950	20/23750	0.0437914	0.300798	0.267808	Slc1a3/Cry1/Aanat	3	1	2	Process
GO:0030050	vesicle transport along actin filament	3/950	20/23750	0.0437914	0.300798	0.267808	Myo5c/Myo1h/Myo1g	3	2	1	Process
GO:0048172	regulation of short-term neuronal synaptic plasticity	3/950	20/23750	0.0437914	0.300798	0.267808	Slc8a2/Shisa6/Shisa8	3	0	3	Process
GO:0050965	detection of temperature stimulus involved in sensory perception of pain	3/950	20/23750	0.0437914	0.300798	0.267808	Mmp24/Htr2a/Ntsr1	3	2	1	Process
GO:0060292	long-term synaptic depression	3/950	20/23750	0.0437914	0.300798	0.267808	Shank2/Shank3/Grid2ip	3	0	3	Process
GO:0007193	adenylate cyclase-inhibiting G protein-coupled receptor signaling pathway	5/950	49/23750	0.0453379	0.310622	0.276555	Oprd1/Htr1f/Oprm1/Npy2r/Sstr5	5	5	0	Process
GO:0051497	negative regulation of stress fiber assembly	4/950	34/23750	0.0455819	0.310701	0.276625	Coro2b/Kank2/Frmd7/Met	4	2	2	Process
GO:0007517	muscle organ development	6/950	66/23750	0.0481278	0.322573	0.287195	Usp2/Etv1/Jph1/Alx4/Mtss1/Met	6	1	5	Process
GO:0001658	branching involved in ureteric bud morphogenesis	5/950	50/23750	0.0487858	0.322573	0.287195	Cited2/Wnt9b/Wt1/Hs3st3a1/Pspn	5	2	3	Process
GO:0001890	placenta development	5/950	50/23750	0.0487858	0.322573	0.287195	Dnmt3l/Cdkn1b/Ascl2/Dlx3/Met	5	3	2	Process
GO:0021915	neural tube development	5/950	50/23750	0.0487858	0.322573	0.287195	Dact1/Nog/Hes3/Sfrp2/Stil	5	1	4	Process
GO:0030282	bone mineralization	5/950	50/23750	0.0487858	0.322573	0.287195	Icmt/Phex/Mtss1/Comp/Dnm3os	5	1	4	Process
GO:0001843	neural tube closure	8/950	101/23750	0.0494912	0.322573	0.287195	Spint2/Ski/Nog/Cited2/Zic5/Zic2/Sfrp2/Stil	8	1	7	Process
GO:0090630	activation of GTPase activity	8/950	101/23750	0.0494912	0.322573	0.287195	Tiam1/Arhgap22/Garnl3/Ntf3/Plekhg4/Adprhl1/Arhgap24/Epha1	8	2	6	Process
GO:0001508	action potential	3/950	21/23750	0.0496174	0.322573	0.287195	Kcnmb4/Kcnd2/Cacna1g	3	0	3	Process
GO:0007190	activation of adenylate cyclase activity	3/950	21/23750	0.0496174	0.322573	0.287195	Adcy1/Adrb3/Adcy7	3	2	1	Process
GO:0030111	regulation of Wnt signaling pathway	3/950	21/23750	0.0496174	0.322573	0.287195	Sfrp2/Mdfi/Hnf1b	3	2	1	Process
GO:0031668	cellular response to extracellular stimulus	3/950	21/23750	0.0496174	0.322573	0.287195	Sfrp2/Nr4a2/Asgr1	3	1	2	Process
GO:0033198	response to ATP	3/950	21/23750	0.0496174	0.322573	0.287195	Trpc3/Asph/Panx1	3	1	2	Process
GO:0035094	response to nicotine	3/950	21/23750	0.0496174	0.322573	0.287195	Cnr1/Chrna5/Ppp1r1b	3	1	2	Process
GO:0042462	eye photoreceptor cell development	3/950	21/23750	0.0496174	0.322573	0.287195	Pax6/Olfm3/Gabrr2	3	1	2	Process
GO:0055075	potassium ion homeostasis	3/950	21/23750	0.0496174	0.322573	0.287195	Scnn1b/Slc12a8/Atp6v1b1	3	0	3	Process
GO:0060997	dendritic spine morphogenesis	3/950	21/23750	0.0496174	0.322573	0.287195	Wnt7a/Shank3/Ephb2	3	0	3	Process
GO:0000079	regulation of cyclin-dependent protein serine/threonine kinase activity	4/950	35/23750	0.0498962	0.323599	0.288108	Ccng2/Ccnjl/Cdkn1b/Cdkn2c	4	0	4	Process
GO:0007420	brain development	13/950	195/23750	0.0502349	0.325006	0.289361	Pax6/B3gnt5/Nog/Reln/Eomes/Sctr/Ntf3/Six3/Hydin/Zic1/Meis2/Alk/Met	13	4	9	Process
GO:0050919	negative chemotaxis	4/950	36/23750	0.0544268	0.331823	0.29543	Rtn4rl1/Rtn4r/Slit1/Sema4g	4	1	3	Process
GO:0006937	regulation of muscle contraction	3/950	22/23750	0.0557996	0.331823	0.29543	Ryr1/Adra1b/Casq2	3	1	2	Process
GO:0007413	axonal fasciculation	3/950	22/23750	0.0557996	0.331823	0.29543	Cnr1/Crtac1/Ephb2	3	1	2	Process
GO:0008589	regulation of smoothened signaling pathway	3/950	22/23750	0.0557996	0.331823	0.29543	Gas1/Rora/Zic1	3	0	3	Process
GO:0042220	response to cocaine	3/950	22/23750	0.0557996	0.331823	0.29543	Cnr1/Ppp1r1b/Grm2	3	0	3	Process
GO:0061351	neural precursor cell proliferation	3/950	22/23750	0.0557996	0.331823	0.29543	Pax6/Shank3/Paupar	3	0	3	Process
GO:0098703	calcium ion import across plasma membrane	3/950	22/23750	0.0557996	0.331823	0.29543	Cacna1a/Slc8a2/Cacna1s	3	0	3	Process
GO:2000147	positive regulation of cell motility	3/950	22/23750	0.0557996	0.331823	0.29543	Phpt1/Ntn1/Duox1	3	0	3	Process
GO:2000311	regulation of AMPA receptor activity	3/950	22/23750	0.0557996	0.331823	0.29543	Shisa6/Cacng5/Shisa8	3	0	3	Process
GO:0007416	synapse assembly	5/950	52/23750	0.0561329	0.331823	0.29543	Shank2/Shank3/Sptbn2/Cacna1a/Cdh9	5	1	4	Process
GO:0045444	fat cell differentiation	7/950	86/23750	0.0565788	0.331823	0.29543	Gdf10/Nr4a3/Aloxe3/Fcor/Dysf/Nr4a2/Egr2	7	2	5	Process
GO:0001764	neuron migration	10/950	141/23750	0.0569554	0.331823	0.29543	Prkg1/Pax6/Reln/Eomes/Astn2/Mnx1/Barhl2/Nr4a2/Ntn1/Met	10	2	8	Process
GO:0030855	epithelial cell differentiation	6/950	69/23750	0.0575458	0.331823	0.29543	Crhr1/Wt1/Fzd1/Elf3/Nr5a2/Dlx3	6	2	4	Process
GO:0045668	negative regulation of osteoblast differentiation	6/950	69/23750	0.0575458	0.331823	0.29543	Ski/Gdf10/Nog/Chrd/Ostn/Smad3	6	0	6	Process
GO:0001823	mesonephros development	2/950	10/23750	0.0581188	0.331823	0.29543	Wt1/Zbtb16	2	2	0	Process
GO:0002819	regulation of adaptive immune response	2/950	10/23750	0.0581188	0.331823	0.29543	Adcy7/Dusp10	2	1	1	Process
GO:0003149	membranous septum morphogenesis	2/950	10/23750	0.0581188	0.331823	0.29543	Nog/Fzd1	2	0	2	Process
GO:0007270	neuron-neuron synaptic transmission	2/950	10/23750	0.0581188	0.331823	0.29543	Camk4/Cacna1a	2	0	2	Process
GO:0009950	dorsal/ventral axis specification	2/950	10/23750	0.0581188	0.331823	0.29543	Pax6/Mdfi	2	0	2	Process
GO:0010828	positive regulation of glucose transmembrane transport	2/950	10/23750	0.0581188	0.331823	0.29543	Nr4a3/Met	2	1	1	Process
GO:0010960	magnesium ion homeostasis	2/950	10/23750	0.0581188	0.331823	0.29543	Cnnm4/Mtss1	2	0	2	Process
GO:0021517	ventral spinal cord development	2/950	10/23750	0.0581188	0.331823	0.29543	Pax6/Reln	2	0	2	Process
GO:0034454	microtubule anchoring at centrosome	2/950	10/23750	0.0581188	0.331823	0.29543	Ccdc120/Ninl	2	0	2	Process
GO:0035095	behavioral response to nicotine	2/950	10/23750	0.0581188	0.331823	0.29543	Chrna5/Grm2	2	1	1	Process
GO:0035865	cellular response to potassium ion	2/950	10/23750	0.0581188	0.331823	0.29543	Nptx1/Crhbp	2	1	1	Process
GO:0042048	olfactory behavior	2/950	10/23750	0.0581188	0.331823	0.29543	Chd7/Atp6v1b1	2	0	2	Process
GO:0045589	regulation of regulatory T cell differentiation	2/950	10/23750	0.0581188	0.331823	0.29543	Cd28/Lck	2	1	1	Process
GO:0050795	regulation of behavior	2/950	10/23750	0.0581188	0.331823	0.29543	Reln/Htr1a	2	1	1	Process
GO:0050856	regulation of T cell receptor signaling pathway	2/950	10/23750	0.0581188	0.331823	0.29543	Lck/Ptpn22	2	1	1	Process
GO:0050891	multicellular organismal water homeostasis	2/950	10/23750	0.0581188	0.331823	0.29543	Scnn1b/Scnn1g	2	0	2	Process
GO:0051122	hepoxilin biosynthetic process	2/950	10/23750	0.0581188	0.331823	0.29543	Aloxe3/Alox12b	2	1	1	Process
GO:0060385	axonogenesis involved in innervation	2/950	10/23750	0.0581188	0.331823	0.29543	Nptx1/Col25a1	2	1	1	Process
GO:0060429	epithelium development	2/950	10/23750	0.0581188	0.331823	0.29543	Chd7/Hnf1b	2	1	1	Process
GO:0070257	positive regulation of mucus secretion	2/950	10/23750	0.0581188	0.331823	0.29543	Ptger4/Alox12b	2	2	0	Process
GO:0071257	cellular response to electrical stimulus	2/950	10/23750	0.0581188	0.331823	0.29543	Neurod2/Grm1	2	0	2	Process
GO:0072112	glomerular visceral epithelial cell differentiation	2/950	10/23750	0.0581188	0.331823	0.29543	Wt1/Basp1	2	2	0	Process
GO:0098970	postsynaptic neurotransmitter receptor diffusion trapping	2/950	10/23750	0.0581188	0.331823	0.29543	Shisa6/Cacng5	2	0	2	Process
GO:0106072	negative regulation of adenylate cyclase-activating G protein-coupled receptor signaling pathway	2/950	10/23750	0.0581188	0.331823	0.29543	Ptger3/Oprm1	2	2	0	Process
GO:1900121	negative regulation of receptor binding	2/950	10/23750	0.0581188	0.331823	0.29543	Atp2a3/Crtac1	2	1	1	Process
GO:1904645	response to amyloid-beta	2/950	10/23750	0.0581188	0.331823	0.29543	Cacna1a/Ramp3	2	0	2	Process
GO:1990264	peptidyl-tyrosine dephosphorylation involved in inactivation of protein kinase activity	2/950	10/23750	0.0581188	0.331823	0.29543	Dusp10/Ptprq	2	1	1	Process
GO:2000342	negative regulation of chemokine (C-X-C motif) ligand 2 production	2/950	10/23750	0.0581188	0.331823	0.29543	Oas1c/Oas1e	2	2	0	Process
GO:0016358	dendrite development	5/950	53/23750	0.0600322	0.339827	0.302556	Prkg1/Reln/Baiap2/Ntn1/Igsf9	5	1	4	Process
GO:0016477	cell migration	17/950	281/23750	0.0601565	0.339827	0.302556	Tiam1/Epha3/Tspan11/Lamb1/Ntn4/Prag1/Reln/Lurap1/Jup/Elmo3/Bcar1/Svep1/Itgb7/Strip2/Sdc1/Gfra1/Met	17	2	15	Process
GO:0043154	negative regulation of cysteine-type endopeptidase activity involved in apoptotic process	6/950	70/23750	0.0609134	0.341004	0.303604	Naip5/Sfrp2/Naip6/Rps6ka1/Rag1/Hgf	6	4	2	Process
GO:0002026	regulation of the force of heart contraction	3/950	23/23750	0.0623287	0.341004	0.303604	Atp1a1/Pde5a/Myl3	3	1	2	Process
GO:0006520	cellular amino acid metabolic process	3/950	23/23750	0.0623287	0.341004	0.303604	Gldc/Hdc/Ddc	3	1	2	Process
GO:0007422	peripheral nervous system development	3/950	23/23750	0.0623287	0.341004	0.303604	Cited2/Ntf3/Heyl	3	1	2	Process
GO:0035082	axoneme assembly	3/950	23/23750	0.0623287	0.341004	0.303604	Spag16/Hoatz/Rsph6a	3	1	2	Process
GO:0051932	synaptic transmission, GABAergic	3/950	23/23750	0.0623287	0.341004	0.303604	Gabra1/Cacna1a/Gabra6	3	0	3	Process
GO:0060088	auditory receptor cell stereocilium organization	3/950	23/23750	0.0623287	0.341004	0.303604	Pcdh15/Cdh23/Strc	3	2	1	Process
GO:0032868	response to insulin	5/950	54/23750	0.0640816	0.341004	0.303604	Cry1/Vgf/Aanat/Mc4r/Egr2	5	4	1	Process
GO:0008219	cell death	4/950	38/23750	0.0641302	0.341004	0.303604	Als2/Cacna1a/Cdkn1b/Htr2a	4	1	3	Process
GO:0048701	embryonic cranial skeleton morphogenesis	4/950	38/23750	0.0641302	0.341004	0.303604	Tbx15/Gas1/Wnt9b/Smad3	4	0	4	Process
GO:0051209	release of sequestered calcium ion into cytosol	4/950	38/23750	0.0641302	0.341004	0.303604	Itpr1/Ryr1/Lck/Htr2a	4	2	2	Process
GO:0051924	regulation of calcium ion transport	4/950	38/23750	0.0641302	0.341004	0.303604	Il16/Cacna1g/Oprd1/Rgs4	4	2	2	Process
GO:0001503	ossification	8/950	107/23750	0.0651346	0.341004	0.303604	Gdf10/Bmp1/Sost/Ostn/Bmp5/Msx2/Atp6v1b1/Comp	8	0	8	Process
GO:0009952	anterior/posterior pattern specification	9/950	126/23750	0.0661883	0.341004	0.303604	Neurod1/Pax6/Hes3/Alx4/Zbtb16/Sfrp2/Msx2/Heyl/Hnf1b	9	4	5	Process
GO:0032922	circadian regulation of gene expression	6/950	72/23750	0.0679921	0.341004	0.303604	Usp2/Cry1/Arntl/Rora/Cartpt/Hnf1b	6	2	4	Process
GO:0035725	sodium ion transmembrane transport	6/950	72/23750	0.0679921	0.341004	0.303604	Scnn1b/Slc8a2/Scnn1g/Scn3a/Scn11a/Scn3b	6	3	3	Process
GO:0016311	dephosphorylation	8/950	108/23750	0.0680081	0.341004	0.303604	Dusp5/Ptprr/Lhpp/Pxylp1/Ptpn22/Dusp10/Dusp14/Ptprq	8	1	7	Process
GO:0007565	female pregnancy	5/950	55/23750	0.0682805	0.341004	0.303604	Corin/Prl2c3/Adra2b/Crhbp/Crh	5	2	3	Process
GO:0009968	negative regulation of signal transduction	5/950	55/23750	0.0682805	0.341004	0.303604	Rgs8/Rgs16/Rgs1/Rgs11/Rgs4	5	3	2	Process
GO:0042981	regulation of apoptotic process	13/950	205/23750	0.068955	0.341004	0.303604	Plk5/Naip5/Alpk2/Bid/Bcl2l15/Ntf3/Birc7/Alx4/Sfrp2/Msx2/Naip6/Card10/Traf1	13	5	8	Process
GO:0003009	skeletal muscle contraction	3/950	24/23750	0.0691942	0.341004	0.303604	Tcap/Ccdc78/Stac3	3	0	3	Process
GO:0016079	synaptic vesicle exocytosis	3/950	24/23750	0.0691942	0.341004	0.303604	Cadps2/Sptbn2/Cplx3	3	0	3	Process
GO:0035162	embryonic hemopoiesis	3/950	24/23750	0.0691942	0.341004	0.303604	Kitl/Kit/Tal1	3	1	2	Process
GO:0044419	interspecies interaction between organisms	3/950	24/23750	0.0691942	0.341004	0.303604	Asgr1/Fcer2a/Cd209g	3	1	2	Process
GO:0045778	positive regulation of ossification	3/950	24/23750	0.0691942	0.341004	0.303604	Tob2/Zbtb16/Ptger4	3	2	1	Process
GO:1900006	positive regulation of dendrite development	3/950	24/23750	0.0691942	0.341004	0.303604	Dab2ip/Bmp5/Alk	3	1	2	Process
GO:1900016	negative regulation of cytokine production involved in inflammatory response	3/950	24/23750	0.0691942	0.341004	0.303604	Adcy7/Ephb2/Lilrb4a	3	2	1	Process
GO:0001574	ganglioside biosynthetic process	2/950	11/23750	0.0691958	0.341004	0.303604	St6galnac4/St6galnac5	2	1	1	Process
GO:0002827	positive regulation of T-helper 1 type immune response	2/950	11/23750	0.0691958	0.341004	0.303604	Nlrp10/Il12rb1	2	1	1	Process
GO:0006171	cAMP biosynthetic process	2/950	11/23750	0.0691958	0.341004	0.303604	Adcy1/Adcy7	2	1	1	Process
GO:0007191	adenylate cyclase-activating dopamine receptor signaling pathway	2/950	11/23750	0.0691958	0.341004	0.303604	Oprd1/Oprm1	2	2	0	Process
GO:0018298	protein-chromophore linkage	2/950	11/23750	0.0691958	0.341004	0.303604	Cry1/Opn3	2	0	2	Process
GO:0019372	lipoxygenase pathway	2/950	11/23750	0.0691958	0.341004	0.303604	Aloxe3/Alox12b	2	1	1	Process
GO:0032819	positive regulation of natural killer cell proliferation	2/950	11/23750	0.0691958	0.341004	0.303604	Il12rb2/Il12rb1	2	1	1	Process
GO:0051649	establishment of localization in cell	2/950	11/23750	0.0691958	0.341004	0.303604	Mexis/Lrrc6	2	1	1	Process
GO:0060306	regulation of membrane repolarization	2/950	11/23750	0.0691958	0.341004	0.303604	Akap7/Casq2	2	0	2	Process
GO:0060541	respiratory system development	2/950	11/23750	0.0691958	0.341004	0.303604	Speg/Mnx1	2	1	1	Process
GO:0071372	cellular response to follicle-stimulating hormone stimulus	2/950	11/23750	0.0691958	0.341004	0.303604	Epha3/Epha8	2	0	2	Process
GO:0071383	cellular response to steroid hormone stimulus	2/950	11/23750	0.0691958	0.341004	0.303604	Atp1a1/Mgarp	2	0	2	Process
GO:0097435	supramolecular fiber organization	2/950	11/23750	0.0691958	0.341004	0.303604	Bid/Ltbp2	2	1	1	Process
GO:0098911	regulation of ventricular cardiac muscle cell action potential	2/950	11/23750	0.0691958	0.341004	0.303604	Jup/Dsc2	2	1	1	Process
GO:0099173	postsynapse organization	2/950	11/23750	0.0691958	0.341004	0.303604	Sptbn2/Cnksr2	2	0	2	Process
GO:1900454	positive regulation of long-term synaptic depression	2/950	11/23750	0.0691958	0.341004	0.303604	Grid2/Cbln1	2	0	2	Process
GO:1901380	negative regulation of potassium ion transmembrane transport	2/950	11/23750	0.0691958	0.341004	0.303604	Ptger3/Rgs4	2	2	0	Process
GO:0009755	hormone-mediated signaling pathway	4/950	39/23750	0.0692984	0.341004	0.303604	Gcgr/Ostn/Crhbp/Nr5a2	4	2	2	Process
GO:0030032	lamellipodium assembly	4/950	39/23750	0.0692984	0.341004	0.303604	Ablim3/Kit/Ablim1/Pxn	4	0	4	Process
GO:0042177	negative regulation of protein catabolic process	4/950	39/23750	0.0692984	0.341004	0.303604	Prkcg/Grin2c/Smad3/Dysf	4	1	3	Process
GO:2001235	positive regulation of apoptotic signaling pathway	4/950	39/23750	0.0692984	0.341004	0.303604	Dab2ip/Bid/Trp73/Prkcd	4	1	3	Process
GO:0007015	actin filament organization	10/950	147/23750	0.0711793	0.348974	0.310701	Pcdh15/Pakap/Myo5c/Elmo3/Bcar1/Tmod4/Myo1h/Mtss1/Myo1g/Fat1	10	4	6	Process
GO:0033209	tumor necrosis factor-mediated signaling pathway	4/950	40/23750	0.0746739	0.360849	0.321273	Foxo3/Cd70/Traf1/St18	4	0	4	Process
GO:0051017	actin filament bundle assembly	4/950	40/23750	0.0746739	0.360849	0.321273	Fam107a/Gas7/Pcdh15/Baiap2	4	1	3	Process
GO:0060325	face morphogenesis	4/950	40/23750	0.0746739	0.360849	0.321273	Ski/Nog/Asph/Schip1	4	0	4	Process
GO:0071320	cellular response to cAMP	4/950	40/23750	0.0746739	0.360849	0.321273	Itpr1/Akap7/Crhbp/Aanat	4	2	2	Process
GO:0016055	Wnt signaling pathway	14/950	228/23750	0.0748873	0.360849	0.321273	Dact1/Trabd2b/Amer3/Wnt7a/Sost/Wnt9b/Shisa6/Fzd1/Sfrp2/Fzd7/Tle2/Ror1/Dlx3/Mir221	14	1	13	Process
GO:0001659	temperature homeostasis	3/950	25/23750	0.0763849	0.360849	0.321273	Fcor/Htr2a/Ntsr1	3	2	1	Process
GO:0001964	startle response	3/950	25/23750	0.0763849	0.360849	0.321273	Npas1/Grin2c/Pcdh15	3	2	1	Process
GO:0010613	positive regulation of cardiac muscle hypertrophy	3/950	25/23750	0.0763849	0.360849	0.321273	Pde5a/Nr4a3/Pde9a	3	0	3	Process
GO:0019222	regulation of metabolic process	3/950	25/23750	0.0763849	0.360849	0.321273	Cnr1/Lpar3/Mc4r	3	2	1	Process
GO:0021983	pituitary gland development	3/950	25/23750	0.0763849	0.360849	0.321273	Pax6/Nog/Six3	3	0	3	Process
GO:0035024	negative regulation of Rho protein signal transduction	3/950	25/23750	0.0763849	0.360849	0.321273	Bcl6/Adra1b/Met	3	2	1	Process
GO:0035855	megakaryocyte development	3/950	25/23750	0.0763849	0.360849	0.321273	Kit/Thpo/Tal1	3	1	2	Process
GO:0048593	camera-type eye morphogenesis	3/950	25/23750	0.0763849	0.360849	0.321273	Ski/Ephb2/Fat1	3	0	3	Process
GO:0071392	cellular response to estradiol stimulus	3/950	25/23750	0.0763849	0.360849	0.321273	Ramp3/Crhbp/Msx2	3	1	2	Process
GO:0006469	negative regulation of protein kinase activity	6/950	75/23750	0.0794664	0.360849	0.321273	Pcp4/Pkib/Rgn/Ephb2/Trib3/Epha1	6	1	5	Process
GO:0022008	neurogenesis	6/950	75/23750	0.0794664	0.360849	0.321273	Prdm8/Bhlhe22/Btbd3/Eomes/Gm30731/Paupar	6	1	5	Process
GO:0002456	T cell mediated immunity	2/950	12/23750	0.080894	0.360849	0.321273	Cd70/Myo1g	2	1	1	Process
GO:0006182	cGMP biosynthetic process	2/950	12/23750	0.080894	0.360849	0.321273	Gucy2f/Npr1	2	1	1	Process
GO:0007168	receptor guanylyl cyclase signaling pathway	2/950	12/23750	0.080894	0.360849	0.321273	Gucy2f/Npr1	2	1	1	Process
GO:0007530	sex determination	2/950	12/23750	0.080894	0.360849	0.321273	Cited2/Wt1	2	1	1	Process
GO:0014049	positive regulation of glutamate secretion	2/950	12/23750	0.080894	0.360849	0.321273	Kmo/Ntsr1	2	1	1	Process
GO:0016486	peptide hormone processing	2/950	12/23750	0.080894	0.360849	0.321273	Corin/Pcsk6	2	0	2	Process
GO:0031274	positive regulation of pseudopodium assembly	2/950	12/23750	0.080894	0.360849	0.321273	Kit/Cdc42ep4	2	0	2	Process
GO:0032835	glomerulus development	2/950	12/23750	0.080894	0.360849	0.321273	Wt1/Heyl	2	2	0	Process
GO:0042416	dopamine biosynthetic process	2/950	12/23750	0.080894	0.360849	0.321273	Nr4a2/Ddc	2	1	1	Process
GO:0042633	hair cycle	2/950	12/23750	0.080894	0.360849	0.321273	Mpzl3/Dlx3	2	0	2	Process
GO:0042753	positive regulation of circadian rhythm	2/950	12/23750	0.080894	0.360849	0.321273	Arntl/Rora	2	0	2	Process
GO:0048791	calcium ion-regulated exocytosis of neurotransmitter	2/950	12/23750	0.080894	0.360849	0.321273	Doc2b/Cacna1a	2	0	2	Process
GO:0060287	epithelial cilium movement involved in determination of left/right asymmetry	2/950	12/23750	0.080894	0.360849	0.321273	Dnah11/Lrrc6	2	1	1	Process
GO:0060402	calcium ion transport into cytosol	2/950	12/23750	0.080894	0.360849	0.321273	Slc8a2/Cacna1g	2	0	2	Process
GO:0060700	regulation of ribonuclease activity	2/950	12/23750	0.080894	0.360849	0.321273	Oas1c/Oas1e	2	2	0	Process
GO:0070306	lens fiber cell differentiation	2/950	12/23750	0.080894	0.360849	0.321273	Smad3/Six3	2	0	2	Process
GO:0071468	cellular response to acidic pH	2/950	12/23750	0.080894	0.360849	0.321273	Scnn1b/Scnn1g	2	0	2	Process
GO:0071514	genetic imprinting	2/950	12/23750	0.080894	0.360849	0.321273	Dnmt3l/Zdbf2	2	2	0	Process
GO:0090394	negative regulation of excitatory postsynaptic potential	2/950	12/23750	0.080894	0.360849	0.321273	Cbln1/Npy2r	2	1	1	Process
GO:1902742	apoptotic process involved in development	2/950	12/23750	0.080894	0.360849	0.321273	Xkr7/Six3	2	0	2	Process
GO:0009267	cellular response to starvation	6/950	76/23750	0.083518	0.367461	0.327159	Cadps2/Wnt9b/Gcgr/Fcor/Dsc2/Cartpt	6	2	4	Process
GO:0050679	positive regulation of epithelial cell proliferation	6/950	76/23750	0.083518	0.367461	0.327159	Nog/Nr4a3/Gas1/C5ar2/Fgf7/Bmp5	6	1	5	Process
GO:0043065	positive regulation of apoptotic process	21/950	379/23750	0.0838058	0.367461	0.327159	Itpr1/Stk17b/Cnr1/Neurod1/Pde5a/Bcl6/Dab2ip/Bid/Pip5kl1/Foxo3/Trp73/Wt1/Zbtb16/Sfrp2/Rnf122/Msx2/Ankrd1/Prkcd/E2f1/Ntsr1/Bard1	21	9	12	Process
GO:0006479	protein methylation	3/950	26/23750	0.0838888	0.367461	0.327159	Btg1/Prmt8/Icmt	3	0	3	Process
GO:0007009	plasma membrane organization	3/950	26/23750	0.0838888	0.367461	0.327159	Baiap2/Dysf/Mtss1	3	1	2	Process
GO:0007520	myoblast fusion	3/950	26/23750	0.0838888	0.367461	0.327159	Syna/Adamts15/Cacna1s	3	1	2	Process
GO:0045736	negative regulation of cyclin-dependent protein serine/threonine kinase activity	3/950	26/23750	0.0838888	0.367461	0.327159	Cdkn1b/Cdkn2c/Myocd	3	1	2	Process
GO:0032733	positive regulation of interleukin-10 production	4/950	42/23750	0.0860332	0.37501	0.33388	Cd28/Il20rb/Ptger4/Hgf	4	2	2	Process
GO:0045214	sarcomere organization	4/950	42/23750	0.0860332	0.37501	0.33388	Tcap/Neb/Mybpc3/Casq2	4	0	4	Process
GO:0050731	positive regulation of peptidyl-tyrosine phosphorylation	8/950	114/23750	0.086862	0.376778	0.335455	Kitl/Reln/Ntf3/Fgf7/Htr2a/Gfra1/Ighm/Hgf	8	4	4	Process
GO:0009880	embryonic pattern specification	3/950	27/23750	0.0916936	0.379979	0.338304	Smad3/Zbtb16/Meis2	3	2	1	Process
GO:0030500	regulation of bone mineralization	3/950	27/23750	0.0916936	0.379979	0.338304	Ostn/Matn1/Comp	3	1	2	Process
GO:0043129	surfactant homeostasis	3/950	27/23750	0.0916936	0.379979	0.338304	Fgf7/Oas1c/Oas1e	3	2	1	Process
GO:0048565	digestive tract development	3/950	27/23750	0.0916936	0.379979	0.338304	Kit/Alx4/Myocd	3	1	2	Process
GO:0007224	smoothened signaling pathway	6/950	78/23750	0.0919575	0.379979	0.338304	Pax6/Nog/Boc/Chrd/Iqub/Stil	6	0	6	Process
GO:0071277	cellular response to calcium ion	6/950	78/23750	0.0919575	0.379979	0.338304	Neurod2/Asph/Syt12/Crhbp/Cpne6/Syt9	6	2	4	Process
GO:0003198	epithelial to mesenchymal transition involved in endocardial cushion formation	2/950	13/23750	0.0931459	0.379979	0.338304	Msx2/Heyl	2	1	1	Process
GO:0007093	mitotic cell cycle checkpoint	2/950	13/23750	0.0931459	0.379979	0.338304	Rpl24/Ttk	2	0	2	Process
GO:0007252	I-kappaB phosphorylation	2/950	13/23750	0.0931459	0.379979	0.338304	Erc1/Dab2ip	2	0	2	Process
GO:0007263	nitric oxide mediated signal transduction	2/950	13/23750	0.0931459	0.379979	0.338304	Neurod1/Npy2r	2	1	1	Process
GO:0008406	gonad development	2/950	13/23750	0.0931459	0.379979	0.338304	Wt1/Six3	2	1	1	Process
GO:0010717	regulation of epithelial to mesenchymal transition	2/950	13/23750	0.0931459	0.379979	0.338304	Tiam1/Epha3	2	0	2	Process
GO:0016045	detection of bacterium	2/950	13/23750	0.0931459	0.379979	0.338304	Naip5/Naip6	2	2	0	Process
GO:0032675	regulation of interleukin-6 production	2/950	13/23750	0.0931459	0.379979	0.338304	Afap1l2/Met	2	1	1	Process
GO:0035810	positive regulation of urine volume	2/950	13/23750	0.0931459	0.379979	0.338304	Ptger3/Ptger4	2	2	0	Process
GO:0036376	sodium ion export across plasma membrane	2/950	13/23750	0.0931459	0.379979	0.338304	Atp1a1/Atp4a	2	1	1	Process
GO:0043200	response to amino acid	2/950	13/23750	0.0931459	0.379979	0.338304	Slc1a3/Glra4	2	0	2	Process
GO:0043931	ossification involved in bone maturation	2/950	13/23750	0.0931459	0.379979	0.338304	Ryr1/Zbtb16	2	1	1	Process
GO:0048667	cell morphogenesis involved in neuron differentiation	2/950	13/23750	0.0931459	0.379979	0.338304	Slc1a3/Mnx1	2	1	1	Process
GO:0048681	negative regulation of axon regeneration	2/950	13/23750	0.0931459	0.379979	0.338304	Rtn4rl1/Rtn4r	2	0	2	Process
GO:0050863	regulation of T cell activation	2/950	13/23750	0.0931459	0.379979	0.338304	Il20rb/Crtam	2	0	2	Process
GO:0060071	Wnt signaling pathway, planar cell polarity pathway	2/950	13/23750	0.0931459	0.379979	0.338304	Wnt7a/Wnt9b	2	0	2	Process
GO:0060294	cilium movement involved in cell motility	2/950	13/23750	0.0931459	0.379979	0.338304	Spag16/Rsph6a	2	1	1	Process
GO:0061049	cell growth involved in cardiac muscle cell development	2/950	13/23750	0.0931459	0.379979	0.338304	Adra1b/Myocd	2	2	0	Process
GO:0090179	planar cell polarity pathway involved in neural tube closure	2/950	13/23750	0.0931459	0.379979	0.338304	Fzd1/Sfrp2	2	1	1	Process
GO:0097120	receptor localization to synapse	2/950	13/23750	0.0931459	0.379979	0.338304	Reln/Anks1b	2	0	2	Process
GO:0006821	chloride transport	6/950	79/23750	0.0963437	0.391232	0.348323	Gabrd/Gabra1/Gabrr2/Clcn1/Gabra6/Glra4	6	1	5	Process
GO:0007267	cell-cell signaling	6/950	79/23750	0.0963437	0.391232	0.348323	Wnt7a/Adra1b/Wnt9b/Fzd1/Panx1/Gjd3	6	3	3	Process
GO:0021987	cerebral cortex development	5/950	61/23750	0.0965538	0.39149	0.348553	Zbtb18/Btbd3/Pax6/Reln/Eomes	5	0	5	Process
GO:0030335	positive regulation of cell migration	15/950	259/23750	0.0979433	0.39567	0.352275	Tiam1/Fam107a/Cemip/Lamb1/Grb7/Kit/Onecut1/Bcar1/Ntf3/Smad3/Col18a1/Sema4g/Ephb2/Epha1/Hgf	15	2	13	Process
GO:0010975	regulation of neuron projection development	4/950	44/23750	0.0981772	0.39567	0.352275	Pax6/Grid2/Sfrp2/Frmd7	4	2	2	Process
GO:0009887	animal organ morphogenesis	10/950	157/23750	0.0994689	0.39677	0.353254	Lamb1/Ntn4/Wnt7a/Wnt9b/Fgf7/Grem2/Ephb2/Ntn1/Fgf20/Meis2	10	2	8	Process
GO:0007141	male meiosis I	3/950	28/23750	0.0997863	0.39677	0.353254	Dnmt3l/Btbd18/Hsf2bp	3	2	1	Process
GO:0019226	transmission of nerve impulse	3/950	28/23750	0.0997863	0.39677	0.353254	Cacna1a/Dmrt3/Cacng5	3	1	2	Process
GO:0032703	negative regulation of interleukin-2 production	3/950	28/23750	0.0997863	0.39677	0.353254	Homer3/Il20rb/Lilrb4a	3	1	2	Process
GO:0045921	positive regulation of exocytosis	3/950	28/23750	0.0997863	0.39677	0.353254	Exph5/Cadps2/Unc13d	3	0	3	Process
GO:0048844	artery morphogenesis	3/950	28/23750	0.0997863	0.39677	0.353254	Chrd/Chd7/Comp	3	0	3	Process
GO:0051899	membrane depolarization	3/950	28/23750	0.0997863	0.39677	0.353254	Cacna1a/Chrna5/Scn3b	3	2	1	Process
GO:0021766	hippocampus development	5/950	62/23750	0.101765	0.401326	0.357311	Zbtb18/Reln/Nr4a3/Trp73/Alk	5	1	4	Process
GO:0002088	lens development in camera-type eye	4/950	45/23750	0.104532	0.401326	0.357311	Pax6/Birc7/Six3/Fat1	4	0	4	Process
GO:2000134	negative regulation of G1/S transition of mitotic cell cycle	4/950	45/23750	0.104532	0.401326	0.357311	Dact1/Fam107a/Kank2/Btn2a2	4	1	3	Process
GO:0021819	layer formation in cerebral cortex	2/950	14/23750	0.105889	0.401326	0.357311	Reln/Dab2ip	2	0	2	Process
GO:0030330	DNA damage response, signal transduction by p53 class mediator	2/950	14/23750	0.105889	0.401326	0.357311	Ppm1d/Foxo3	2	0	2	Process
GO:0032233	positive regulation of actin filament bundle assembly	2/950	14/23750	0.105889	0.401326	0.357311	Mtss1/Limk1	2	1	1	Process
GO:0033673	negative regulation of kinase activity	2/950	14/23750	0.105889	0.401326	0.357311	Cdkn1b/Mstn	2	0	2	Process
GO:0035136	forelimb morphogenesis	2/950	14/23750	0.105889	0.401326	0.357311	Wnt7a/Zbtb16	2	1	1	Process
GO:0045744	negative regulation of G protein-coupled receptor signaling pathway	2/950	14/23750	0.105889	0.401326	0.357311	Cry1/Rgs4	2	1	1	Process
GO:0045806	negative regulation of endocytosis	2/950	14/23750	0.105889	0.401326	0.357311	Epha3/Mctp1	2	0	2	Process
GO:0048304	positive regulation of isotype switching to IgG isotypes	2/950	14/23750	0.105889	0.401326	0.357311	Cd28/Gm42742	2	0	2	Process
GO:0050805	negative regulation of synaptic transmission	2/950	14/23750	0.105889	0.401326	0.357311	Drd4/Npy2r	2	1	1	Process
GO:0050848	regulation of calcium-mediated signaling	2/950	14/23750	0.105889	0.401326	0.357311	Rgn/Drd4	2	1	1	Process
GO:0051444	negative regulation of ubiquitin-protein transferase activity	2/950	14/23750	0.105889	0.401326	0.357311	Cdc20/Limk1	2	1	1	Process
GO:0051967	negative regulation of synaptic transmission, glutamatergic	2/950	14/23750	0.105889	0.401326	0.357311	Htr2a/Npy2r	2	2	0	Process
GO:0055064	chloride ion homeostasis	2/950	14/23750	0.105889	0.401326	0.357311	Slc12a8/Atp6v1b1	2	0	2	Process
GO:0055078	sodium ion homeostasis	2/950	14/23750	0.105889	0.401326	0.357311	Scnn1b/Scnn1g	2	0	2	Process
GO:0061036	positive regulation of cartilage development	2/950	14/23750	0.105889	0.401326	0.357311	Bmp1/Zbtb16	2	1	1	Process
GO:0061052	negative regulation of cell growth involved in cardiac muscle cell development	2/950	14/23750	0.105889	0.401326	0.357311	Pi16/Rgs4	2	2	0	Process
GO:0062009	secondary palate development	2/950	14/23750	0.105889	0.401326	0.357311	Wnt7a/Chd7	2	0	2	Process
GO:0070166	enamel mineralization	2/950	14/23750	0.105889	0.401326	0.357311	Cnnm4/Msx2	2	0	2	Process
GO:0071285	cellular response to lithium ion	2/950	14/23750	0.105889	0.401326	0.357311	Cdkn1b/Adcy7	2	1	1	Process
GO:0080111	DNA demethylation	2/950	14/23750	0.105889	0.401326	0.357311	Pax6/Eomes	2	0	2	Process
GO:1900025	negative regulation of substrate adhesion-dependent cell spreading	2/950	14/23750	0.105889	0.401326	0.357311	Bcar1/Meltf	2	0	2	Process
GO:2000177	regulation of neural precursor cell proliferation	2/950	14/23750	0.105889	0.401326	0.357311	Foxo3/Six3	2	0	2	Process
GO:2000772	regulation of cellular senescence	2/950	14/23750	0.105889	0.401326	0.357311	Arntl/Icmt	2	0	2	Process
GO:0006820	anion transport	3/950	29/23750	0.108154	0.407597	0.362894	Slc17a7/Slc17a8/Slc22a6	3	1	2	Process
GO:0045216	cell-cell junction organization	3/950	29/23750	0.108154	0.407597	0.362894	Ajm1/Marveld2/Smad3	3	0	3	Process
GO:0099175	regulation of postsynapse organization	3/950	29/23750	0.108154	0.407597	0.362894	Arhgap22/Wnt7a/Lrfn2	3	2	1	Process
GO:0016485	protein processing	6/950	82/23750	0.110155	0.413392	0.368053	Bmp1/Phex/Tll1/Tll2/Pcsk6/Comp	6	1	5	Process
GO:0070373	negative regulation of ERK1 and ERK2 cascade	6/950	82/23750	0.110155	0.413392	0.368053	Ptprr/Dab2ip/Btn2a2/Dusp10/Cnksr3/Ephb2	6	1	5	Process
GO:0030217	T cell differentiation	4/950	46/23750	0.111069	0.416238	0.370587	Kit/Lck/Ptpn22/Chd7	4	1	3	Process
GO:0007519	skeletal muscle tissue development	5/950	64/23750	0.112596	0.420777	0.374628	Zbtb18/Msc/Dysf/Cacna1s/Met	5	3	2	Process
GO:0043547	positive regulation of GTPase activity	11/950	182/23750	0.114317	0.426613	0.379824	Chn2/Rgs8/Als2/Rgs16/Rtn4r/Rgl3/Rgn/Rgs1/Rasgrf2/Ccl22/Rgs4	11	5	6	Process
GO:0050896	response to stimulus	13/950	224/23750	0.115825	0.430499	0.383284	Cry1/Opn3/Cnnm4/Scnn1b/Cabp2/Cplx3/Slc17a7/Gucy2f/Scnn1g/Cnga3/Lctl/Hmcn2/Tas1r3	13	4	9	Process
GO:0001666	response to hypoxia	8/950	122/23750	0.116266	0.430499	0.383284	Itpr1/Ryr1/Cbfa2t3/Cited2/Crhr1/Smad3/Nr4a2/Alas2	8	1	7	Process
GO:0007043	cell-cell junction assembly	3/950	30/23750	0.116782	0.430499	0.383284	Cdh24/Pkp3/Cdh9	3	2	1	Process
GO:0017156	calcium ion regulated exocytosis	3/950	30/23750	0.116782	0.430499	0.383284	Cacna1a/Syt12/Syt9	3	0	3	Process
GO:0006612	protein targeting to membrane	4/950	47/23750	0.117784	0.430499	0.383284	Zdhhc14/Zdhhc22/Vps37b/Rtp1	4	1	3	Process
GO:0003197	endocardial cushion development	2/950	15/23750	0.119064	0.430499	0.383284	Epha3/Cited2	2	0	2	Process
GO:0006828	manganese ion transport	2/950	15/23750	0.119064	0.430499	0.383284	Trpc3/Xntrpc	2	0	2	Process
GO:0010917	negative regulation of mitochondrial membrane potential	2/950	15/23750	0.119064	0.430499	0.383284	Pip5kl1/Rnf122	2	1	1	Process
GO:0019076	viral release from host cell	2/950	15/23750	0.119064	0.430499	0.383284	Trim62/Vps37b	2	0	2	Process
GO:0021680	cerebellar Purkinje cell layer development	2/950	15/23750	0.119064	0.430499	0.383284	Cacna1a/Nfix	2	0	2	Process
GO:0021846	cell proliferation in forebrain	2/950	15/23750	0.119064	0.430499	0.383284	Wnt7a/Six3	2	0	2	Process
GO:0030007	cellular potassium ion homeostasis	2/950	15/23750	0.119064	0.430499	0.383284	Atp1a1/Atp4a	2	1	1	Process
GO:0030851	granulocyte differentiation	2/950	15/23750	0.119064	0.430499	0.383284	Cbfa2t3/Cited2	2	0	2	Process
GO:0035729	cellular response to hepatocyte growth factor stimulus	2/950	15/23750	0.119064	0.430499	0.383284	Bcar1/Hgf	2	1	1	Process
GO:0042491	inner ear auditory receptor cell differentiation	2/950	15/23750	0.119064	0.430499	0.383284	Pcdh15/Cdh23	2	2	0	Process
GO:0046548	retinal rod cell development	2/950	15/23750	0.119064	0.430499	0.383284	Alms1/Miat	2	1	1	Process
GO:0050930	induction of positive chemotaxis	2/950	15/23750	0.119064	0.430499	0.383284	Il16/Ntf3	2	0	2	Process
GO:0060711	labyrinthine layer development	2/950	15/23750	0.119064	0.430499	0.383284	Syna/Pcdh12	2	1	1	Process
GO:0086002	cardiac muscle cell action potential involved in contraction	2/950	15/23750	0.119064	0.430499	0.383284	Cacna1g/Scn3b	2	1	1	Process
GO:2000178	negative regulation of neural precursor cell proliferation	2/950	15/23750	0.119064	0.430499	0.383284	Spint2/Pax6	2	0	2	Process
GO:2001022	positive regulation of response to DNA damage stimulus	2/950	15/23750	0.119064	0.430499	0.383284	Gm42742/Prkcd	2	0	2	Process
GO:0060326	cell chemotaxis	6/950	84/23750	0.119894	0.432916	0.385436	Kit/Bcar1/Ccl22/Prkcd/Ccl28/Hgf	6	3	3	Process
GO:0007409	axonogenesis	7/950	104/23750	0.123286	0.443962	0.39527	Adcy1/Als2/Pax6/Rtn4r/Slit1/Ntn1/Actbl2	7	1	6	Process
GO:0046330	positive regulation of JNK cascade	7/950	104/23750	0.123286	0.443962	0.39527	Naip5/Wnt7a/Dab2ip/Nrk/Birc7/Naip6/Traf1	7	2	5	Process
GO:0030216	keratinocyte differentiation	5/950	66/23750	0.123955	0.444899	0.396105	Opn3/Pax6/Lor/Evpl/Irf6	5	2	3	Process
GO:0042752	regulation of circadian rhythm	5/950	66/23750	0.123955	0.444899	0.396105	Prkcg/Adcy1/Cry1/Rora/Drd4	5	0	5	Process
GO:0043524	negative regulation of neuron apoptotic process	11/950	185/23750	0.124046	0.444899	0.396105	Prkcg/Nr4a3/Pcp4/Pcdhgc3/Cacna1a/Ntf3/Trp73/En2/Nr4a2/Fgf20/Tfap2d	11	0	11	Process
GO:0050909	sensory perception of taste	4/950	48/23750	0.12467	0.445344	0.3965	Gng13/Scnn1b/Scnn1g/Tas1r3	4	0	4	Process
GO:0001649	osteoblast differentiation	6/950	85/23750	0.124919	0.445638	0.396763	Gdf10/H3f3b/Nog/Chrd/Smad3/Msx2	6	0	6	Process
GO:0060828	regulation of canonical Wnt signaling pathway	3/950	31/23750	0.125657	0.446485	0.397517	Dact1/Amer3/Fzd7	3	0	3	Process
GO:0051091	positive regulation of DNA-binding transcription factor activity	8/950	125/23750	0.128514	0.456028	0.406013	Neurod2/Neurod1/Kit/Trim62/Zic2/Jup/Fzd1/Myocd	8	1	7	Process
GO:0009653	anatomical structure morphogenesis	5/950	67/23750	0.129826	0.457817	0.407606	Eomes/Onecut1/Smad3/Elf3/Gfra1	5	2	3	Process
GO:0048477	oogenesis	4/950	49/23750	0.131721	0.457817	0.407606	H3f3b/Sebox/4930447C04Rik/Nanos2	4	2	2	Process
GO:0003181	atrioventricular valve morphogenesis	2/950	16/23750	0.132616	0.457817	0.407606	Zfpm2/Heyl	2	1	1	Process
GO:0006491	N-glycan processing	2/950	16/23750	0.132616	0.457817	0.407606	Man1c1/St8sia5	2	0	2	Process
GO:0006940	regulation of smooth muscle contraction	2/950	16/23750	0.132616	0.457817	0.407606	Adra2b/Chrm2	2	1	1	Process
GO:0010812	negative regulation of cell-substrate adhesion	2/950	16/23750	0.132616	0.457817	0.407606	Coro2b/Fzd7	2	0	2	Process
GO:0016322	neuron remodeling	2/950	16/23750	0.132616	0.457817	0.407606	Ntn4/Epha8	2	0	2	Process
GO:0021675	nerve development	2/950	16/23750	0.132616	0.457817	0.407606	Ntf3/Mnx1	2	1	1	Process
GO:0034138	toll-like receptor 3 signaling pathway	2/950	16/23750	0.132616	0.457817	0.407606	Oas1c/Oas1e	2	2	0	Process
GO:0035137	hindlimb morphogenesis	2/950	16/23750	0.132616	0.457817	0.407606	Wnt7a/Zbtb16	2	1	1	Process
GO:0048699	generation of neurons	2/950	16/23750	0.132616	0.457817	0.407606	Ntf3/Tal1	2	1	1	Process
GO:0050918	positive chemotaxis	2/950	16/23750	0.132616	0.457817	0.407606	Fgf7/Met	2	1	1	Process
GO:0051492	regulation of stress fiber assembly	2/950	16/23750	0.132616	0.457817	0.407606	Alms1/Ptger4	2	1	1	Process
GO:0070885	negative regulation of calcineurin-NFAT signaling cascade	2/950	16/23750	0.132616	0.457817	0.407606	Cmya5/Homer3	2	0	2	Process
GO:0071385	cellular response to glucocorticoid stimulus	2/950	16/23750	0.132616	0.457817	0.407606	Fam107a/Sstr5	2	1	1	Process
GO:0099527	postsynapse to nucleus signaling pathway	2/950	16/23750	0.132616	0.457817	0.407606	Camk4/Anks1b	2	0	2	Process
GO:0070374	positive regulation of ERK1 and ERK2 cascade	13/950	230/23750	0.133735	0.460489	0.409985	Ramp3/C5ar2/Alkal2/Ptpn22/Ror1/Hcrtr1/Thpo/Htr2a/Ccl22/Fgf20/Oprm1/Npy5r/Npsr1	13	8	5	Process
GO:0007631	feeding behavior	3/950	32/23750	0.134766	0.461661	0.411028	Crhr1/Hcrtr1/Mc4r	3	2	1	Process
GO:0030041	actin filament polymerization	3/950	32/23750	0.134766	0.461661	0.411028	Fam107a/Gas7/Mtss1	3	0	3	Process
GO:0045777	positive regulation of blood pressure	3/950	32/23750	0.134766	0.461661	0.411028	Cnr1/Adra2b/Cartpt	3	1	2	Process
GO:0051928	positive regulation of calcium ion transport	3/950	32/23750	0.134766	0.461661	0.411028	Itpr1/Lpar3/Mchr1	3	2	1	Process
GO:0006665	sphingolipid metabolic process	4/950	50/23750	0.138933	0.473506	0.421574	Serinc2/Aloxe3/Cerkl/Alox12b	4	1	3	Process
GO:0007157	heterophilic cell-cell adhesion via plasma membrane cell adhesion molecules	4/950	50/23750	0.138933	0.473506	0.421574	Grid2/Jaml/Crtam/Cbln1	4	0	4	Process
GO:0006954	inflammatory response	19/950	362/23750	0.139517	0.474893	0.422809	Camk4/Kit/Naip5/Afap1l2/Bcl6/Dab2ip/Ptger3/Nlrp10/C5ar2/Crhbp/Trp73/Naip6/Ptger4/Il17re/Elf3/Sdc1/Ccl22/Crh/Lilrb4a	19	9	10	Process
GO:0001954	positive regulation of cell-matrix adhesion	3/950	33/23750	0.144095	0.477336	0.424984	Jup/Ccl28/Epha1	3	1	2	Process
GO:0010719	negative regulation of epithelial to mesenchymal transition	3/950	33/23750	0.144095	0.477336	0.424984	Dab2ip/Trim62/Sfrp2	3	1	2	Process
GO:0031214	biomineral tissue development	3/950	33/23750	0.144095	0.477336	0.424984	Cnnm4/Phex/Otop1	3	1	2	Process
GO:0043523	regulation of neuron apoptotic process	3/950	33/23750	0.144095	0.477336	0.424984	Grid2/Ntf3/Trp73	3	0	3	Process
GO:0048870	cell motility	3/950	33/23750	0.144095	0.477336	0.424984	Ier2/Elmo3/Actbl2	3	0	3	Process
GO:0051281	positive regulation of release of sequestered calcium ion into cytosol	3/950	33/23750	0.144095	0.477336	0.424984	Cemip/Ntsr1/Npsr1	3	2	1	Process
GO:0055001	muscle cell development	3/950	33/23750	0.144095	0.477336	0.424984	Dysf/Cacna1s/Comp	3	1	2	Process
GO:0008543	fibroblast growth factor receptor signaling pathway	4/950	51/23750	0.146299	0.477336	0.424984	Nog/Chrd/Fgf7/Fgf20	4	0	4	Process
GO:0046854	phosphatidylinositol phosphorylation	4/950	51/23750	0.146299	0.477336	0.424984	Itpka/Pip5kl1/Pip5k1b/Pik3r3	4	1	3	Process
GO:0001655	urogenital system development	2/950	17/23750	0.146494	0.477336	0.424984	Nog/Ephb2	2	0	2	Process
GO:0007064	mitotic sister chromatid cohesion	2/950	17/23750	0.146494	0.477336	0.424984	Cdc20/Rad21l	2	1	1	Process
GO:0010524	positive regulation of calcium ion transport into cytosol	2/950	17/23750	0.146494	0.477336	0.424984	Trpc3/Asph	2	0	2	Process
GO:0010761	fibroblast migration	2/950	17/23750	0.146494	0.477336	0.424984	Tmem201/Schip1	2	0	2	Process
GO:0014067	negative regulation of phosphatidylinositol 3-kinase signaling	2/950	17/23750	0.146494	0.477336	0.424984	Dab2ip/Btn2a2	2	1	1	Process
GO:0032469	endoplasmic reticulum calcium ion homeostasis	2/950	17/23750	0.146494	0.477336	0.424984	Itpr1/Atp2a3	2	0	2	Process
GO:0040015	negative regulation of multicellular organism growth	2/950	17/23750	0.146494	0.477336	0.424984	Adrb3/Alms1	2	1	1	Process
GO:0042417	dopamine metabolic process	2/950	17/23750	0.146494	0.477336	0.424984	Npr1/Nr4a2	2	0	2	Process
GO:0045814	negative regulation of gene expression, epigenetic	2/950	17/23750	0.146494	0.477336	0.424984	Ppm1d/Rif1	2	0	2	Process
GO:0048066	developmental pigmentation	2/950	17/23750	0.146494	0.477336	0.424984	Kit/Zic2	2	0	2	Process
GO:0048712	negative regulation of astrocyte differentiation	2/950	17/23750	0.146494	0.477336	0.424984	Nog/Mycn	2	0	2	Process
GO:0060042	retina morphogenesis in camera-type eye	2/950	17/23750	0.146494	0.477336	0.424984	Bhlhe22/Impg2	2	0	2	Process
GO:0071577	zinc ion transmembrane transport	2/950	17/23750	0.146494	0.477336	0.424984	Slc39a2/Slc30a3	2	1	1	Process
GO:0071625	vocalization behavior	2/950	17/23750	0.146494	0.477336	0.424984	Shank2/Shank3	2	0	2	Process
GO:0086004	regulation of cardiac muscle cell contraction	2/950	17/23750	0.146494	0.477336	0.424984	Atp1a1/Casq2	2	0	2	Process
GO:1900271	regulation of long-term synaptic potentiation	2/950	17/23750	0.146494	0.477336	0.424984	Calb1/Shank3	2	0	2	Process
GO:1904355	positive regulation of telomere capping	2/950	17/23750	0.146494	0.477336	0.424984	Pkib/Nek2	2	0	2	Process
GO:2000279	negative regulation of DNA biosynthetic process	2/950	17/23750	0.146494	0.477336	0.424984	Rgn/Ankrd1	2	2	0	Process
GO:0030317	flagellated sperm motility	7/950	109/23750	0.146845	0.477336	0.424984	Dnah11/Catsper3/Ttll3/Wt1/Hoatz/Lrrc6/Met	7	4	3	Process
GO:0018149	peptide cross-linking	3/950	34/23750	0.153628	0.496362	0.441923	Lor/Evpl/Tgm5	3	2	1	Process
GO:0061436	establishment of skin barrier	3/950	34/23750	0.153628	0.496362	0.441923	Aloxe3/Alox12b/Met	3	2	1	Process
GO:0001541	ovarian follicle development	4/950	52/23750	0.153813	0.496362	0.441923	Kitl/Kit/Vgf/Fgf7	4	1	3	Process
GO:0042307	positive regulation of protein import into nucleus	4/950	52/23750	0.153813	0.496362	0.441923	Jup/Ptpn22/Zic1/Prkcd	4	0	4	Process
GO:0045907	positive regulation of vasoconstriction	4/950	52/23750	0.153813	0.496362	0.441923	Pde5a/Ptger3/Adra1b/Htr2a	4	3	1	Process
GO:0048511	rhythmic process	9/950	152/23750	0.156271	0.503079	0.447903	Prkcg/Usp2/Adcy1/Cry1/Arntl/Nfil3/Rora/Drd4/Aanat	9	1	8	Process
GO:0030336	negative regulation of cell migration	8/950	132/23750	0.159533	0.504612	0.449269	Nog/Cited2/Pip5kl1/Foxo3/Mctp1/Chrd/Sfrp2/Epha1	8	2	6	Process
GO:0001709	cell fate determination	2/950	18/23750	0.160651	0.504612	0.449269	Pax6/Barhl2	2	0	2	Process
GO:0002076	osteoblast development	2/950	18/23750	0.160651	0.504612	0.449269	Smad3/Msx2	2	0	2	Process
GO:0002682	regulation of immune system process	2/950	18/23750	0.160651	0.504612	0.449269	Bcl6b/Bcl6	2	0	2	Process
GO:0003203	endocardial cushion morphogenesis	2/950	18/23750	0.160651	0.504612	0.449269	Nog/Heyl	2	1	1	Process
GO:0007041	lysosomal transport	2/950	18/23750	0.160651	0.504612	0.449269	Als2/Sptbn5	2	1	1	Process
GO:0010880	regulation of release of sequestered calcium ion into cytosol by sarcoplasmic reticulum	2/950	18/23750	0.160651	0.504612	0.449269	Casq2/Chd7	2	0	2	Process
GO:0015701	bicarbonate transport	2/950	18/23750	0.160651	0.504612	0.449269	Car4/Ptger3	2	1	1	Process
GO:0015718	monocarboxylic acid transport	2/950	18/23750	0.160651	0.504612	0.449269	Slc16a11/Slc22a3	2	1	1	Process
GO:0021702	cerebellar Purkinje cell differentiation	2/950	18/23750	0.160651	0.504612	0.449269	Cacna1a/Rora	2	0	2	Process
GO:0030166	proteoglycan biosynthetic process	2/950	18/23750	0.160651	0.504612	0.449269	Man1c1/Chst9	2	0	2	Process
GO:0032793	positive regulation of CREB transcription factor activity	2/950	18/23750	0.160651	0.504612	0.449269	Adcy1/Reln	2	0	2	Process
GO:0042325	regulation of phosphorylation	2/950	18/23750	0.160651	0.504612	0.449269	Prkcd/Bard1	2	1	1	Process
GO:0042445	hormone metabolic process	2/950	18/23750	0.160651	0.504612	0.449269	Crhbp/Ddo	2	1	1	Process
GO:0045475	locomotor rhythm	2/950	18/23750	0.160651	0.504612	0.449269	Usp2/Kcnd2	2	0	2	Process
GO:0001570	vasculogenesis	5/950	72/23750	0.160972	0.504612	0.449269	Myo18b/Cited2/Zfpm2/Wt1/Myocd	5	3	2	Process
GO:0031334	positive regulation of protein complex assembly	4/950	53/23750	0.161468	0.504612	0.449269	Trabd2b/Dab2ip/Bid/Tal1	4	2	2	Process
GO:0032715	negative regulation of interleukin-6 production	4/950	53/23750	0.161468	0.504612	0.449269	C5ar2/Ptpn22/Lilrb4a/Hgf	4	3	1	Process
GO:1902600	proton transmembrane transport	4/950	53/23750	0.161468	0.504612	0.449269	Atp1a1/Atp4a/Atp6v1b1/Otop1	4	2	2	Process
GO:0009791	post-embryonic development	7/950	112/23750	0.161929	0.50487	0.449498	Itpr1/Myt1/Mnx1/Schip1/Trp73/Alx4/Nr4a2	7	1	6	Process
GO:0045666	positive regulation of neuron differentiation	7/950	112/23750	0.161929	0.50487	0.449498	Neurod2/Neurod1/Rnf112/Pcp4/Bcl6/Adra2b/Heyl	7	1	6	Process
GO:0006909	phagocytosis	6/950	92/23750	0.162815	0.506356	0.450821	Unc13d/Psg16/Elmo3/Myo1g/Tafa4/Met	6	3	3	Process
GO:0001824	blastocyst development	3/950	35/23750	0.163353	0.506356	0.450821	Eomes/Nek2/Elf3	3	0	3	Process
GO:0002053	positive regulation of mesenchymal cell proliferation	3/950	35/23750	0.163353	0.506356	0.450821	Mycn/Gas1/Chrd	3	0	3	Process
GO:0043392	negative regulation of DNA binding	3/950	35/23750	0.163353	0.506356	0.450821	Nek2/E2f1/Mdfi	3	1	2	Process
GO:0030308	negative regulation of cell growth	8/950	133/23750	0.16423	0.508486	0.452717	Bcl6/Dab2ip/Gas1/Cdkn1b/Cdkn2c/Smad3/Wt1/Sfrp2	8	2	6	Process
GO:0008360	regulation of cell shape	9/950	155/23750	0.16934	0.522491	0.465187	Gas7/Prag1/Kit/Pakap/Baiap2/Cdc42ep4/Pxn/Syne3/Strip2	9	2	7	Process
GO:0071805	potassium ion transmembrane transport	7/950	114/23750	0.172356	0.527892	0.469995	Slc1a3/Lrrc38/Kcnd2/Slc9a3/Kcnb2/Kcng1/Kcnh5	7	3	4	Process
GO:0031069	hair follicle morphogenesis	3/950	36/23750	0.173255	0.527892	0.469995	Fgf7/Dlx3/Krt27	3	1	2	Process
GO:0035115	embryonic forelimb morphogenesis	3/950	36/23750	0.173255	0.527892	0.469995	Wnt7a/Alx4/Msx2	3	0	3	Process
GO:0007160	cell-matrix adhesion	6/950	94/23750	0.174457	0.527892	0.469995	Tiam1/Itgad/Pxn/Itgb7/Strc/Mslnl	6	1	5	Process
GO:0007610	behavior	2/950	19/23750	0.175042	0.527892	0.469995	Htr2a/Htr1a	2	2	0	Process
GO:0021542	dentate gyrus development	2/950	19/23750	0.175042	0.527892	0.469995	Neurod1/Reln	2	0	2	Process
GO:0035457	cellular response to interferon-alpha	2/950	19/23750	0.175042	0.527892	0.469995	Oas1c/Oas1e	2	2	0	Process
GO:0042554	superoxide anion generation	2/950	19/23750	0.175042	0.527892	0.469995	Duox1/Tafa4	2	1	1	Process
GO:0045721	negative regulation of gluconeogenesis	2/950	19/23750	0.175042	0.527892	0.469995	Cry1/Soga1	2	0	2	Process
GO:0048546	digestive tract morphogenesis	2/950	19/23750	0.175042	0.527892	0.469995	Trp73/Sfrp2	2	1	1	Process
GO:0048596	embryonic camera-type eye morphogenesis	2/950	19/23750	0.175042	0.527892	0.469995	Pax6/Cited2	2	0	2	Process
GO:0060078	regulation of postsynaptic membrane potential	2/950	19/23750	0.175042	0.527892	0.469995	Gabra1/Gabra6	2	0	2	Process
GO:0090660	cerebrospinal fluid circulation	2/950	19/23750	0.175042	0.527892	0.469995	Spag16/Lrrc6	2	1	1	Process
GO:0008152	metabolic process	10/950	178/23750	0.177052	0.533134	0.474662	Cemip/Prkg1/Pde5a/Ndst3/Neil2/Cps1/Ern2/Rag1/Pde11a/Fbp2	10	4	6	Process
GO:1903078	positive regulation of protein localization to plasma membrane	4/950	55/23750	0.177179	0.533134	0.474662	Epha3/Ramp3/Ephb2/Stac3	4	0	4	Process
GO:0007623	circadian rhythm	5/950	75/23750	0.18097	0.542707	0.483186	Atoh7/Cry1/Arntl/Nfil3/Aanat	5	1	4	Process
GO:0045732	positive regulation of protein catabolic process	5/950	75/23750	0.18097	0.542707	0.483186	Dact1/Dab2ip/Asb11/Trib3/Vip	5	1	4	Process
GO:0006887	exocytosis	7/950	116/23750	0.183065	0.547913	0.487821	Cadps2/Unc13d/Lin7a/Gcgr/Cplx3/Myo1g/Doc2a	7	2	5	Process
GO:0007129	synapsis	3/950	37/23750	0.183321	0.547913	0.487821	Sycp1/4930447C04Rik/Rad21l	3	2	1	Process
GO:0035264	multicellular organism growth	8/950	137/23750	0.183638	0.548246	0.488117	H3f3b/Icmt/Scnn1b/Pcdh15/Sptbn2/Six3/Stil/Comp	8	1	7	Process
GO:0008217	regulation of blood pressure	5/950	76/23750	0.187833	0.55254	0.49194	Atp1a1/Adra1b/Corin/Trhde/Npr1	5	1	4	Process
GO:0016082	synaptic vesicle priming	2/950	20/23750	0.189625	0.55254	0.49194	Cadps2/Erc1	2	0	2	Process
GO:0021510	spinal cord development	2/950	20/23750	0.189625	0.55254	0.49194	Nog/Zic1	2	0	2	Process
GO:0021904	dorsal/ventral neural tube patterning	2/950	20/23750	0.189625	0.55254	0.49194	Gas1/Mnx1	2	1	1	Process
GO:0030278	regulation of ossification	2/950	20/23750	0.189625	0.55254	0.49194	Ptger4/Egr2	2	2	0	Process
GO:0032332	positive regulation of chondrocyte differentiation	2/950	20/23750	0.189625	0.55254	0.49194	Smad3/Zbtb16	2	1	1	Process
GO:0042594	response to starvation	2/950	20/23750	0.189625	0.55254	0.49194	Foxo3/Gcgr	2	0	2	Process
GO:0045019	negative regulation of nitric oxide biosynthetic process	2/950	20/23750	0.189625	0.55254	0.49194	Rgn/Oprm1	2	2	0	Process
GO:0045742	positive regulation of epidermal growth factor receptor signaling pathway	2/950	20/23750	0.189625	0.55254	0.49194	Dgkd/Afap1l2	2	0	2	Process
GO:0045987	positive regulation of smooth muscle contraction	2/950	20/23750	0.189625	0.55254	0.49194	Npy2r/Myocd	2	2	0	Process
GO:0046849	bone remodeling	2/950	20/23750	0.189625	0.55254	0.49194	Spp2/Tph1	2	0	2	Process
GO:0051056	regulation of small GTPase mediated signal transduction	2/950	20/23750	0.189625	0.55254	0.49194	Garnl3/Arhgap26	2	0	2	Process
GO:0051145	smooth muscle cell differentiation	2/950	20/23750	0.189625	0.55254	0.49194	Ntf3/Myocd	2	1	1	Process
GO:0051481	negative regulation of cytosolic calcium ion concentration	2/950	20/23750	0.189625	0.55254	0.49194	Smad3/Oprm1	2	1	1	Process
GO:0051591	response to cAMP	2/950	20/23750	0.189625	0.55254	0.49194	Cnga3/Duox1	2	1	1	Process
GO:0055117	regulation of cardiac muscle contraction	2/950	20/23750	0.189625	0.55254	0.49194	Adra1b/Rnf207	2	2	0	Process
GO:0060065	uterus development	2/950	20/23750	0.189625	0.55254	0.49194	Wnt7a/Myocd	2	1	1	Process
GO:0071639	positive regulation of monocyte chemotactic protein-1 production	2/950	20/23750	0.189625	0.55254	0.49194	Oas1c/Oas1e	2	2	0	Process
GO:2000251	positive regulation of actin cytoskeleton reorganization	2/950	20/23750	0.189625	0.55254	0.49194	Baiap2/Ntf3	2	0	2	Process
GO:0043588	skin development	4/950	57/23750	0.19338	0.559063	0.497747	Ryr1/Jup/Irf6/Comp	4	0	4	Process
GO:0046427	positive regulation of JAK-STAT cascade	4/950	57/23750	0.19338	0.559063	0.497747	Kit/Il12rb2/Prl2c3/Il12rb1	4	1	3	Process
GO:0001708	cell fate specification	3/950	38/23750	0.193538	0.559063	0.497747	Eomes/Tbx15/Tead4	3	0	3	Process
GO:0031333	negative regulation of protein complex assembly	3/950	38/23750	0.193538	0.559063	0.497747	Sost/Oprd1/Tmc8	3	2	1	Process
GO:0045931	positive regulation of mitotic cell cycle	3/950	38/23750	0.193538	0.559063	0.497747	Usp2/Meis2/Tal1	3	2	1	Process
GO:0048008	platelet-derived growth factor receptor signaling pathway	3/950	38/23750	0.193538	0.559063	0.497747	Nr4a3/Bcar1/Schip1	3	0	3	Process
GO:0050807	regulation of synapse organization	3/950	38/23750	0.193538	0.559063	0.497747	Shank2/Shank3/Igsf9	3	1	2	Process
GO:0051482	positive regulation of cytosolic calcium ion concentration involved in phospholipase C-activating G protein-coupled signaling pathway	3/950	38/23750	0.193538	0.559063	0.497747	Grm1/Lpar3/Rxfp3	3	2	1	Process
GO:0001701	in utero embryonic development	17/950	338/23750	0.198502	0.572388	0.509611	Myo18b/Zbtb18/Nog/Cited2/Icmt/Dnmt3l/Wnt9b/Zfpm2/Speg/Chrd/Hes3/Smad3/Chd7/Ascl2/Tead4/Mtss1/Stil	17	3	14	Process
GO:0007219	Notch signaling pathway	7/950	119/23750	0.199629	0.572388	0.509611	Cdkn1b/Onecut1/Dner/Hes3/Heyl/Timp4/Hnf1b	7	3	4	Process
GO:0008286	insulin receptor signaling pathway	4/950	58/23750	0.201648	0.572388	0.509611	Grb7/Pik3r3/Soga1/Bcar1	4	0	4	Process
GO:0051496	positive regulation of stress fiber assembly	4/950	58/23750	0.201648	0.572388	0.509611	Smad3/Pxn/Limk1/Epha1	4	1	3	Process
GO:0071347	cellular response to interleukin-1	4/950	58/23750	0.201648	0.572388	0.509611	Dab2ip/Rora/Ankrd1/Ccl22	4	2	2	Process
GO:0071456	cellular response to hypoxia	5/950	78/23750	0.201831	0.572388	0.509611	Ak4/Kcnd2/Rora/Oprd1/Mgarp	5	1	4	Process
GO:0007369	gastrulation	3/950	39/23750	0.203891	0.572388	0.509611	Nr4a3/Eomes/Smad3	3	0	3	Process
GO:0030010	establishment of cell polarity	3/950	39/23750	0.203891	0.572388	0.509611	Wnt7a/Alpk2/Ust	3	0	3	Process
GO:0033627	cell adhesion mediated by integrin	3/950	39/23750	0.203891	0.572388	0.509611	Col16a1/Itgad/Itgb7	3	2	1	Process
GO:0042542	response to hydrogen peroxide	3/950	39/23750	0.203891	0.572388	0.509611	Nr4a3/Lck/Cyp11a1	3	1	2	Process
GO:0043085	positive regulation of catalytic activity	3/950	39/23750	0.203891	0.572388	0.509611	Btg1/Wnt9b/Nr4a2	3	0	3	Process
GO:0001502	cartilage condensation	2/950	21/23750	0.204363	0.572388	0.509611	Wnt7a/Mycn	2	0	2	Process
GO:0001829	trophectodermal cell differentiation	2/950	21/23750	0.204363	0.572388	0.509611	Cited2/Eomes	2	0	2	Process
GO:0006626	protein targeting to mitochondrion	2/950	21/23750	0.204363	0.572388	0.509611	Bid/Mgarp	2	1	1	Process
GO:0010043	response to zinc ion	2/950	21/23750	0.204363	0.572388	0.509611	Slc30a3/Aanat	2	2	0	Process
GO:0021591	ventricular system development	2/950	21/23750	0.204363	0.572388	0.509611	Hydin/Odad2	2	0	2	Process
GO:0031589	cell-substrate adhesion	2/950	21/23750	0.204363	0.572388	0.509611	Fat2/Myo1g	2	1	1	Process
GO:0042326	negative regulation of phosphorylation	2/950	21/23750	0.204363	0.572388	0.509611	Cdkn1b/Cdkn2c	2	0	2	Process
GO:0072520	seminiferous tubule development	2/950	21/23750	0.204363	0.572388	0.509611	Wt1/Rad21l	2	2	0	Process
GO:2000353	positive regulation of endothelial cell apoptotic process	2/950	21/23750	0.204363	0.572388	0.509611	Foxo3/Col18a1	2	0	2	Process
GO:2001224	positive regulation of neuron migration	2/950	21/23750	0.204363	0.572388	0.509611	Pax6/Dab2ip	2	0	2	Process
GO:0032956	regulation of actin cytoskeleton organization	5/950	79/23750	0.208959	0.584035	0.519981	Fam107a/Epha3/Coro2b/Baiap2/Prkcd	5	0	5	Process
GO:0045665	negative regulation of neuron differentiation	5/950	79/23750	0.208959	0.584035	0.519981	Pax6/Foxo3/Hes3/Trp73/Six3	5	0	5	Process
GO:0048704	embryonic skeletal system morphogenesis	4/950	59/23750	0.210018	0.586383	0.522071	Tbx15/Mycn/Alx4/Mdfi	4	0	4	Process
GO:0008277	regulation of G protein-coupled receptor signaling pathway	3/950	40/23750	0.214368	0.596037	0.530666	Kctd12/Ramp3/Rgs1	3	1	2	Process
GO:0050905	neuromuscular process	3/950	40/23750	0.214368	0.596037	0.530666	Icmt/Cacna1a/Comp	3	0	3	Process
GO:0060395	SMAD protein signal transduction	5/950	80/23750	0.216167	0.596491	0.531071	Ski/Gdf10/Mstn/Smad3/Bmp5	5	0	5	Process
GO:0008544	epidermis development	4/950	60/23750	0.218485	0.596491	0.531071	Aloxe3/Evpl/Ntf3/Svep1	4	1	3	Process
GO:0003085	negative regulation of systemic arterial blood pressure	2/950	22/23750	0.219219	0.596491	0.531071	Crh/Ntsr1	2	2	0	Process
GO:0031507	heterochromatin assembly	2/950	22/23750	0.219219	0.596491	0.531071	Ppm1d/L3mbtl1	2	1	1	Process
GO:0034142	toll-like receptor 4 signaling pathway	2/950	22/23750	0.219219	0.596491	0.531071	Oas1c/Oas1e	2	2	0	Process
GO:0043011	myeloid dendritic cell differentiation	2/950	22/23750	0.219219	0.596491	0.531071	Camk4/Tnfsf9	2	0	2	Process
GO:0044772	mitotic cell cycle phase transition	2/950	22/23750	0.219219	0.596491	0.531071	Ccng2/Ccnjl	2	0	2	Process
GO:0045197	establishment or maintenance of epithelial cell apical/basal polarity	2/950	22/23750	0.219219	0.596491	0.531071	Mtcl1/Fat1	2	0	2	Process
GO:0045598	regulation of fat cell differentiation	2/950	22/23750	0.219219	0.596491	0.531071	Alms1/Ptprq	2	1	1	Process
GO:0045638	negative regulation of myeloid cell differentiation	2/950	22/23750	0.219219	0.596491	0.531071	Zbtb16/Meis2	2	2	0	Process
GO:0050773	regulation of dendrite development	2/950	22/23750	0.219219	0.596491	0.531071	Dgkg/Cdc20	2	0	2	Process
GO:0060384	innervation	2/950	22/23750	0.219219	0.596491	0.531071	Prkcg/Chd7	2	0	2	Process
GO:0060041	retina development in camera-type eye	5/950	81/23750	0.223451	0.607387	0.540771	Calb1/Ski/Pax6/Chd7/Rpl24	5	0	5	Process
GO:0007528	neuromuscular junction development	3/950	41/23750	0.224956	0.608383	0.541659	Als2/Tnc/Cacna1s	3	0	3	Process
GO:0021549	cerebellum development	3/950	41/23750	0.224956	0.608383	0.541659	Zbtb18/Neurod1/Nfix	3	0	3	Process
GO:0043627	response to estrogen	3/950	41/23750	0.224956	0.608383	0.541659	Cited4/Cited2/Wnt7a	3	0	3	Process
GO:0060271	cilium assembly	11/950	211/23750	0.225738	0.60988	0.542991	Ablim3/Ccdc28b/Ablim1/Onecut1/Ehd1/Alms1/Iqub/Ttll3/Spag16/Hoatz/Rsph6a	11	2	9	Process
GO:0010977	negative regulation of neuron projection development	5/950	82/23750	0.230808	0.622319	0.554066	Epha3/Dleu2/Prag1/Rtn4rl1/Rtn4r	5	0	5	Process
GO:0030036	actin cytoskeleton organization	10/950	190/23750	0.231084	0.622437	0.554171	Itpka/Ablim3/Coro2b/Bcl6/Arhgap26/Sptbn2/Bcar1/Mtss1/Limk1/Grid2ip	10	1	9	Process
GO:0001836	release of cytochrome c from mitochondria	2/950	23/23750	0.234161	0.623506	0.555122	Bid/Trp73	2	1	1	Process
GO:0006807	nitrogen compound metabolic process	2/950	23/23750	0.234161	0.623506	0.555122	Cps1/Schip1	2	0	2	Process
GO:0016601	Rac protein signal transduction	2/950	23/23750	0.234161	0.623506	0.555122	Tiam1/Als2	2	0	2	Process
GO:0018345	protein palmitoylation	2/950	23/23750	0.234161	0.623506	0.555122	Zdhhc14/Zdhhc22	2	1	1	Process
GO:0032502	developmental process	2/950	23/23750	0.234161	0.623506	0.555122	Bhlha9/Msc	2	1	1	Process
GO:0034113	heterotypic cell-cell adhesion	2/950	23/23750	0.234161	0.623506	0.555122	Itgad/Itgb7	2	1	1	Process
GO:0050966	detection of mechanical stimulus involved in sensory perception of pain	2/950	23/23750	0.234161	0.623506	0.555122	Htr2a/Chrna5	2	2	0	Process
GO:0002027	regulation of heart rate	3/950	42/23750	0.235642	0.623506	0.555122	Mybpc3/Cacna1g/Casq2	3	0	3	Process
GO:0007029	endoplasmic reticulum organization	3/950	42/23750	0.235642	0.623506	0.555122	Rnf112/Atl2/Cacna1s	3	0	3	Process
GO:0046627	negative regulation of insulin receptor signaling pathway	3/950	42/23750	0.235642	0.623506	0.555122	Grb7/Mstn/Prkcd	3	0	3	Process
GO:0072593	reactive oxygen species metabolic process	3/950	42/23750	0.235642	0.623506	0.555122	Il22/Duox1/Met	3	1	2	Process
GO:0030326	embryonic limb morphogenesis	4/950	62/23750	0.235681	0.623506	0.555122	Ski/Wnt7a/Zbtb16/Msx2	4	1	3	Process
GO:0006366	transcription by RNA polymerase II	6/950	104/23750	0.237201	0.626906	0.55815	Etv1/Nfil3/Smad3/Msx2/Elf3/Tal1	6	1	5	Process
GO:0032729	positive regulation of interferon-gamma production	5/950	83/23750	0.238233	0.62777	0.558919	Il12rb2/Crtam/Ptpn22/Tnfsf9/Il12rb1	5	1	4	Process
GO:0042060	wound healing	5/950	83/23750	0.238233	0.62777	0.558919	Nog/Evpl/Fgf7/Msx2/Sdc1	5	1	4	Process
GO:0001525	angiogenesis	13/950	260/23750	0.24349	0.640358	0.570127	Arhgap22/Wnt7a/Dab2ip/Col24a1/Rora/Adra2b/Plxdc1/Dysf/Col18a1/Ephb2/Arhgap24/Tal1/Epha1	13	5	8	Process
GO:0000902	cell morphogenesis	6/950	105/23750	0.24383	0.640623	0.570362	Itpr1/Bcl6/Cdh24/Ephb2/Cdh9/Hgf	6	3	3	Process
GO:0007368	determination of left/right symmetry	5/950	84/23750	0.245723	0.644962	0.574226	Cited2/Dnah11/Pcsk6/Odad2/Stil	5	0	5	Process
GO:0007178	transmembrane receptor protein serine/threonine kinase signaling pathway	2/950	24/23750	0.249158	0.646988	0.57603	Akap7/Pakap	2	1	1	Process
GO:0010765	positive regulation of sodium ion transport	2/950	24/23750	0.249158	0.646988	0.57603	Cnksr3/Scn3b	2	1	1	Process
GO:0010842	retina layer formation	2/950	24/23750	0.249158	0.646988	0.57603	Calb1/Megf11	2	0	2	Process
GO:0018230	peptidyl-L-cysteine S-palmitoylation	2/950	24/23750	0.249158	0.646988	0.57603	Zdhhc14/Zdhhc22	2	1	1	Process
GO:0031643	positive regulation of myelination	2/950	24/23750	0.249158	0.646988	0.57603	Egr2/Hgf	2	2	0	Process
GO:0060337	type I interferon signaling pathway	2/950	24/23750	0.249158	0.646988	0.57603	Oas1c/Oas1e	2	2	0	Process
GO:0060339	negative regulation of type I interferon-mediated signaling pathway	2/950	24/23750	0.249158	0.646988	0.57603	Oas1c/Oas1e	2	2	0	Process
GO:0097150	neuronal stem cell population maintenance	2/950	24/23750	0.249158	0.646988	0.57603	Mmp24/Foxo3	2	0	2	Process
GO:0031532	actin cytoskeleton reorganization	4/950	64/23750	0.253185	0.655762	0.583841	Kit/Nrk/Fgf7/Cdc42bpg	4	0	4	Process
GO:0009611	response to wounding	5/950	85/23750	0.253273	0.655762	0.583841	Slc1a3/Grin2c/Tnc/Mrln/Lilrb4a	5	1	4	Process
GO:0010811	positive regulation of cell-substrate adhesion	3/950	44/23750	0.257262	0.661601	0.589039	Abi3bp/Npy2r/Col26a1	3	2	1	Process
GO:0048015	phosphatidylinositol-mediated signaling	3/950	44/23750	0.257262	0.661601	0.589039	Plch2/Car8/Plcb3	3	0	3	Process
GO:0048863	stem cell differentiation	3/950	44/23750	0.257262	0.661601	0.589039	Kit/Dnmt3l/Msx2	3	1	2	Process
GO:0097191	extrinsic apoptotic signaling pathway	3/950	44/23750	0.257262	0.661601	0.589039	Bid/Cd70/Smad3	3	1	2	Process
GO:0071356	cellular response to tumor necrosis factor	6/950	108/23750	0.264025	0.672921	0.599118	Dab2ip/Rora/Crhbp/Ankrd1/Ccl22/Mir221	6	3	3	Process
GO:0016571	histone methylation	2/950	25/23750	0.264182	0.672921	0.599118	Prdm8/Prmt8	2	0	2	Process
GO:0017015	regulation of transforming growth factor beta receptor signaling pathway	2/950	25/23750	0.264182	0.672921	0.599118	Nrep/Smad3	2	0	2	Process
GO:0032753	positive regulation of interleukin-4 production	2/950	25/23750	0.264182	0.672921	0.599118	Cd28/Il20rb	2	0	2	Process
GO:0043303	mast cell degranulation	2/950	25/23750	0.264182	0.672921	0.599118	Nr4a3/Kit	2	0	2	Process
GO:0048266	behavioral response to pain	2/950	25/23750	0.264182	0.672921	0.599118	Cacna1a/Crhr1	2	0	2	Process
GO:0070509	calcium ion import	2/950	25/23750	0.264182	0.672921	0.599118	Cacna1a/Cacna1g	2	0	2	Process
GO:1990403	embryonic brain development	2/950	25/23750	0.264182	0.672921	0.599118	Rnf112/En2	2	0	2	Process
GO:0031623	receptor internalization	3/950	45/23750	0.268171	0.681134	0.60643	Ptger3/Ramp3/Lilrb4a	3	2	1	Process
GO:0097009	energy homeostasis	3/950	45/23750	0.268171	0.681134	0.60643	Nr4a3/Fcor/Alk	3	1	2	Process
GO:0030030	cell projection organization	10/950	199/23750	0.27519	0.693346	0.617303	Gpr22/Ccdc28b/Boc/Ehd1/Iqub/Spag16/Hoatz/Odad2/Ccdc78/Pifo	10	0	10	Process
GO:0007010	cytoskeleton organization	6/950	110/23750	0.27772	0.693346	0.617303	Ablim3/Ablim1/Mical2/Pxn/Syne3/Strip2	6	1	5	Process
GO:0002250	adaptive immune response	9/950	177/23750	0.278396	0.693346	0.617303	Camk4/Eomes/Rnf19b/Nlrp10/Crtam/Rag1/Myo1g/Ighm/Jchain	9	3	6	Process
GO:0001654	eye development	3/950	46/23750	0.279131	0.693346	0.617303	Adamts18/Six3/Meis2	3	1	2	Process
GO:0001657	ureteric bud development	3/950	46/23750	0.279131	0.693346	0.617303	Nog/Smad3/Wt1	3	1	2	Process
GO:0030890	positive regulation of B cell proliferation	3/950	46/23750	0.279131	0.693346	0.617303	Bcl6/Ephb2/Ighm	3	1	2	Process
GO:0043409	negative regulation of MAPK cascade	3/950	46/23750	0.279131	0.693346	0.617303	Dusp5/Dusp10/Lilrb4a	3	1	2	Process
GO:0045494	photoreceptor cell maintenance	3/950	46/23750	0.279131	0.693346	0.617303	Pcdh15/Ush1g/Cdh23	3	2	1	Process
GO:0001702	gastrulation with mouth forming second	2/950	26/23750	0.279207	0.693346	0.617303	Dact1/Chrd	2	0	2	Process
GO:0003351	epithelial cilium movement	2/950	26/23750	0.279207	0.693346	0.617303	Dnah11/Lrrc6	2	1	1	Process
GO:0006829	zinc ion transport	2/950	26/23750	0.279207	0.693346	0.617303	Slc39a2/Slc30a3	2	1	1	Process
GO:0034332	adherens junction organization	2/950	26/23750	0.279207	0.693346	0.617303	Cdh24/Cdh9	2	2	0	Process
GO:0042474	middle ear morphogenesis	2/950	26/23750	0.279207	0.693346	0.617303	Nog/Gas1	2	0	2	Process
GO:0045737	positive regulation of cyclin-dependent protein serine/threonine kinase activity	2/950	26/23750	0.279207	0.693346	0.617303	Cdkn1b/Stil	2	0	2	Process
GO:0045780	positive regulation of bone resorption	2/950	26/23750	0.279207	0.693346	0.617303	Ptger4/Mc4r	2	2	0	Process
GO:1990090	cellular response to nerve growth factor stimulus	2/950	26/23750	0.279207	0.693346	0.617303	Ehd1/E2f1	2	1	1	Process
GO:0007018	microtubule-based movement	5/950	89/23750	0.283999	0.698313	0.621725	Dnah11/Dnah6/Kif15/Kif28/Dnah8	5	2	3	Process
GO:0006874	cellular calcium ion homeostasis	6/950	111/23750	0.284628	0.698313	0.621725	Ryr1/Atp2a3/Slc8a2/Rgn/Casq2/Htr2a	6	2	4	Process
GO:0007281	germ cell development	3/950	47/23750	0.290132	0.698313	0.621725	Kitl/Kit/Wt1	3	1	2	Process
GO:0042130	negative regulation of T cell proliferation	3/950	47/23750	0.290132	0.698313	0.621725	Pde5a/Il20rb/Lilrb4a	3	1	2	Process
GO:0045429	positive regulation of nitric oxide biosynthetic process	3/950	47/23750	0.290132	0.698313	0.621725	Smad3/Ddah2/Oprm1	3	1	2	Process
GO:0055074	calcium ion homeostasis	3/950	47/23750	0.290132	0.698313	0.621725	Calb1/Asph/Atp6v1b1	3	0	3	Process
GO:0002437	inflammatory response to antigenic stimulus	2/950	27/23750	0.294208	0.698313	0.621725	Il20rb/Lilrb4a	2	1	1	Process
GO:0006094	gluconeogenesis	2/950	27/23750	0.294208	0.698313	0.621725	Cry1/Fbp2	2	1	1	Process
GO:0010460	positive regulation of heart rate	2/950	27/23750	0.294208	0.698313	0.621725	Scn3b/Rgs4	2	2	0	Process
GO:0030148	sphingolipid biosynthetic process	2/950	27/23750	0.294208	0.698313	0.621725	B3gnt5/Cerkl	2	0	2	Process
GO:0032148	activation of protein kinase B activity	2/950	27/23750	0.294208	0.698313	0.621725	Ntf3/Adra2b	2	0	2	Process
GO:0035023	regulation of Rho protein signal transduction	2/950	27/23750	0.294208	0.698313	0.621725	Kank2/Rasgrf2	2	1	1	Process
GO:0036342	post-anal tail morphogenesis	2/950	27/23750	0.294208	0.698313	0.621725	Sp5/Sfrp2	2	1	1	Process
GO:0042104	positive regulation of activated T cell proliferation	2/950	27/23750	0.294208	0.698313	0.621725	Tnfsf9/Il12rb1	2	1	1	Process
GO:0044782	cilium organization	2/950	27/23750	0.294208	0.698313	0.621725	Zic2/Pifo	2	0	2	Process
GO:0046329	negative regulation of JNK cascade	2/950	27/23750	0.294208	0.698313	0.621725	Dact1/Dusp10	2	0	2	Process
GO:0048843	negative regulation of axon extension involved in axon guidance	2/950	27/23750	0.294208	0.698313	0.621725	Slit1/Sema4g	2	1	1	Process
GO:0048854	brain morphogenesis	2/950	27/23750	0.294208	0.698313	0.621725	Shank3/Foxo3	2	0	2	Process
GO:0051259	protein complex oligomerization	2/950	27/23750	0.294208	0.698313	0.621725	Oas1c/Oas1e	2	2	0	Process
GO:0007265	Ras protein signal transduction	4/950	69/23750	0.297953	0.698313	0.621725	Usp28/Rgl3/Rasgrf2/Ntn1	4	1	3	Process
GO:0018107	peptidyl-threonine phosphorylation	4/950	69/23750	0.297953	0.698313	0.621725	Sbk1/Cdc42bpg/Prkcd/Ttk	4	0	4	Process
GO:0007163	establishment or maintenance of cell polarity	3/950	48/23750	0.301163	0.698313	0.621725	Spint2/Pard6g/Fat1	3	0	3	Process
GO:0007346	regulation of mitotic cell cycle	3/950	48/23750	0.301163	0.698313	0.621725	Afap1l2/Cdkn1b/Trp73	3	0	3	Process
GO:0032728	positive regulation of interferon-beta production	3/950	48/23750	0.301163	0.698313	0.621725	Ptpn22/Oas1c/Oas1e	3	2	1	Process
GO:0048813	dendrite morphogenesis	3/950	48/23750	0.301163	0.698313	0.621725	Dact1/Btbd3/Cacna1a	3	0	3	Process
GO:0050890	cognition	3/950	48/23750	0.301163	0.698313	0.621725	Fam107a/Slc8a2/Chd7	3	0	3	Process
GO:0045860	positive regulation of protein kinase activity	4/950	70/23750	0.307031	0.698313	0.621725	Als2/Reln/Pxn/Cartpt	4	1	3	Process
GO:0008016	regulation of heart contraction	2/950	28/23750	0.309163	0.698313	0.621725	Mybpc3/Chrm2	2	1	1	Process
GO:0016064	immunoglobulin mediated immune response	2/950	28/23750	0.309163	0.698313	0.621725	Prkcd/Ighm	2	1	1	Process
GO:0030099	myeloid cell differentiation	2/950	28/23750	0.309163	0.698313	0.621725	Thpo/Tal1	2	1	1	Process
GO:0030517	negative regulation of axon extension	2/950	28/23750	0.309163	0.698313	0.621725	Rtn4r/Ntn1	2	0	2	Process
GO:0031116	positive regulation of microtubule polymerization	2/950	28/23750	0.309163	0.698313	0.621725	Cdkn1b/Met	2	1	1	Process
GO:0033137	negative regulation of peptidyl-serine phosphorylation	2/950	28/23750	0.309163	0.698313	0.621725	Cnksr3/Hgf	2	1	1	Process
GO:0045663	positive regulation of myoblast differentiation	2/950	28/23750	0.309163	0.698313	0.621725	Btg1/Boc	2	0	2	Process
GO:0050900	leukocyte migration	2/950	28/23750	0.309163	0.698313	0.621725	Jaml/Itgb7	2	0	2	Process
GO:0051894	positive regulation of focal adhesion assembly	2/950	28/23750	0.309163	0.698313	0.621725	Col16a1/Smad3	2	1	1	Process
GO:0055010	ventricular cardiac muscle tissue morphogenesis	2/950	28/23750	0.309163	0.698313	0.621725	Mybpc3/Myl3	2	1	1	Process
GO:0071542	dopaminergic neuron differentiation	2/950	28/23750	0.309163	0.698313	0.621725	En2/Nr4a2	2	0	2	Process
GO:0090303	positive regulation of wound healing	2/950	28/23750	0.309163	0.698313	0.621725	Ptger4/Duox1	2	1	1	Process
GO:0099560	synaptic membrane adhesion	2/950	28/23750	0.309163	0.698313	0.621725	Epha3/Cdh9	2	1	1	Process
GO:0009749	response to glucose	3/950	49/23750	0.312214	0.698313	0.621725	Neurod1/Gjd3/Hnf1b	3	2	1	Process
GO:0032720	negative regulation of tumor necrosis factor production	4/950	71/23750	0.316137	0.698313	0.621725	C5ar2/Ptpn22/Ptger4/Lilrb4a	4	3	1	Process
GO:0043124	negative regulation of I-kappaB kinase/NF-kappaB signaling	3/950	50/23750	0.323274	0.698313	0.621725	Dab2ip/Rora/Lilrb4a	3	1	2	Process
GO:0071560	cellular response to transforming growth factor beta stimulus	3/950	50/23750	0.323274	0.698313	0.621725	Smad3/Ankrd1/Cilp	3	2	1	Process
GO:0031647	regulation of protein stability	5/950	94/23750	0.323292	0.698313	0.621725	Dact1/Fam107a/Usp3/Usp28/Asph	5	0	5	Process
GO:0007269	neurotransmitter secretion	2/950	29/23750	0.324053	0.698313	0.621725	Lin7a/Wnt7a	2	0	2	Process
GO:0010592	positive regulation of lamellipodium assembly	2/950	29/23750	0.324053	0.698313	0.621725	Mstn/Frmd7	2	1	1	Process
GO:0019915	lipid storage	2/950	29/23750	0.324053	0.698313	0.621725	Cry1/Dysf	2	1	1	Process
GO:0030878	thyroid gland development	2/950	29/23750	0.324053	0.698313	0.621725	Smad3/Six3	2	0	2	Process
GO:0035108	limb morphogenesis	2/950	29/23750	0.324053	0.698313	0.621725	Asph/Alx4	2	0	2	Process
GO:0035335	peptidyl-tyrosine dephosphorylation	2/950	29/23750	0.324053	0.698313	0.621725	Dusp5/Ptpn22	2	0	2	Process
GO:0051453	regulation of intracellular pH	2/950	29/23750	0.324053	0.698313	0.621725	Car7/Slc9a3	2	0	2	Process
GO:0051865	protein autoubiquitination	4/950	72/23750	0.325264	0.698313	0.621725	Rnf112/Rnf19b/Rnf122/Rag1	4	0	4	Process
GO:0030334	regulation of cell migration	6/950	117/23750	0.326758	0.698313	0.621725	Epha3/Pax6/Fgf7/Ntn1/Fgf20/Sst	6	1	5	Process
GO:0001755	neural crest cell migration	3/950	51/23750	0.334335	0.698313	0.621725	Kitl/Pax6/Sema4g	3	0	3	Process
GO:0010862	positive regulation of pathway-restricted SMAD protein phosphorylation	3/950	51/23750	0.334335	0.698313	0.621725	Gdf10/Mstn/Bmp5	3	0	3	Process
GO:0051289	protein homotetramerization	3/950	51/23750	0.334335	0.698313	0.621725	Tdo2/Sycp1/Tk1	3	1	2	Process
GO:0019827	stem cell population maintenance	4/950	73/23750	0.334408	0.698313	0.621725	Eomes/Rif1/Fzd7/Miat	4	1	3	Process
GO:0000050	urea cycle	1/950	10/23750	0.33522	0.698313	0.621725	Cps1	1	0	1	Process
GO:0000290	deadenylation-dependent decapping of nuclear-transcribed mRNA	1/950	10/23750	0.33522	0.698313	0.621725	Pan3	1	0	1	Process
GO:0001542	ovulation from ovarian follicle	1/950	10/23750	0.33522	0.698313	0.621725	Foxo3	1	0	1	Process
GO:0001768	establishment of T cell polarity	1/950	10/23750	0.33522	0.698313	0.621725	Crtam	1	0	1	Process
GO:0002357	defense response to tumor cell	1/950	10/23750	0.33522	0.698313	0.621725	Plk5	1	0	1	Process
GO:0002532	production of molecular mediator involved in inflammatory response	1/950	10/23750	0.33522	0.698313	0.621725	Chil5	1	0	1	Process
GO:0003272	endocardial cushion formation	1/950	10/23750	0.33522	0.698313	0.621725	Bmp5	1	0	1	Process
GO:0003300	cardiac muscle hypertrophy	1/950	10/23750	0.33522	0.698313	0.621725	Tcap	1	0	1	Process
GO:0006013	mannose metabolic process	1/950	10/23750	0.33522	0.698313	0.621725	Man1c1	1	0	1	Process
GO:0006084	acetyl-CoA metabolic process	1/950	10/23750	0.33522	0.698313	0.621725	Acot12	1	1	0	Process
GO:0006390	mitochondrial transcription	1/950	10/23750	0.33522	0.698313	0.621725	Foxo3	1	0	1	Process
GO:0006544	glycine metabolic process	1/950	10/23750	0.33522	0.698313	0.621725	Gldc	1	0	1	Process
GO:0006817	phosphate ion transport	1/950	10/23750	0.33522	0.698313	0.621725	Slc17a7	1	0	1	Process
GO:0007158	neuron cell-cell adhesion	1/950	10/23750	0.33522	0.698313	0.621725	Astn2	1	0	1	Process
GO:0007220	Notch receptor processing	1/950	10/23750	0.33522	0.698313	0.621725	Dner	1	0	1	Process
GO:0007617	mating behavior	1/950	10/23750	0.33522	0.698313	0.621725	Cyp11a1	1	0	1	Process
GO:0009072	aromatic amino acid family metabolic process	1/950	10/23750	0.33522	0.698313	0.621725	Tph1	1	0	1	Process
GO:0009100	glycoprotein metabolic process	1/950	10/23750	0.33522	0.698313	0.621725	Pcsk6	1	0	1	Process
GO:0010172	embryonic body morphogenesis	1/950	10/23750	0.33522	0.698313	0.621725	Grem2	1	1	0	Process
GO:0010907	positive regulation of glucose metabolic process	1/950	10/23750	0.33522	0.698313	0.621725	Rgn	1	1	0	Process
GO:0021612	facial nerve structural organization	1/950	10/23750	0.33522	0.698313	0.621725	Egr2	1	1	0	Process
GO:0022027	interkinetic nuclear migration	1/950	10/23750	0.33522	0.698313	0.621725	Pax6	1	0	1	Process
GO:0030431	sleep	1/950	10/23750	0.33522	0.698313	0.621725	Htr2a	1	1	0	Process
GO:0032026	response to magnesium ion	1/950	10/23750	0.33522	0.698313	0.621725	Cnga3	1	1	0	Process
GO:0032732	positive regulation of interleukin-1 production	1/950	10/23750	0.33522	0.698313	0.621725	Panx1	1	1	0	Process
GO:0032926	negative regulation of activin receptor signaling pathway	1/950	10/23750	0.33522	0.698313	0.621725	Ski	1	0	1	Process
GO:0032940	secretion by cell	1/950	10/23750	0.33522	0.698313	0.621725	Pcsk6	1	0	1	Process
GO:0033151	V(D)J recombination	1/950	10/23750	0.33522	0.698313	0.621725	Rag1	1	0	1	Process
GO:0033622	integrin activation	1/950	10/23750	0.33522	0.698313	0.621725	Col16a1	1	1	0	Process
GO:0034392	negative regulation of smooth muscle cell apoptotic process	1/950	10/23750	0.33522	0.698313	0.621725	Dipk2a	1	0	1	Process
GO:0035148	tube formation	1/950	10/23750	0.33522	0.698313	0.621725	Dab2ip	1	0	1	Process
GO:0035360	positive regulation of peroxisome proliferator activated receptor signaling pathway	1/950	10/23750	0.33522	0.698313	0.621725	Cited2	1	0	1	Process
GO:0043276	anoikis	1/950	10/23750	0.33522	0.698313	0.621725	E2f1	1	1	0	Process
GO:0045199	maintenance of epithelial cell apical/basal polarity	1/950	10/23750	0.33522	0.698313	0.621725	Lin7a	1	0	1	Process
GO:0045654	positive regulation of megakaryocyte differentiation	1/950	10/23750	0.33522	0.698313	0.621725	Thpo	1	0	1	Process
GO:0045822	negative regulation of heart contraction	1/950	10/23750	0.33522	0.698313	0.621725	Atp1a1	1	0	1	Process
GO:0046415	urate metabolic process	1/950	10/23750	0.33522	0.698313	0.621725	Slc22a12	1	0	1	Process
GO:0046661	male sex differentiation	1/950	10/23750	0.33522	0.698313	0.621725	Dmrt3	1	1	0	Process
GO:0046850	regulation of bone remodeling	1/950	10/23750	0.33522	0.698313	0.621725	Cartpt	1	1	0	Process
GO:0048023	positive regulation of melanin biosynthetic process	1/950	10/23750	0.33522	0.698313	0.621725	Opn3	1	0	1	Process
GO:0048382	mesendoderm development	1/950	10/23750	0.33522	0.698313	0.621725	Eomes	1	0	1	Process
GO:0048643	positive regulation of skeletal muscle tissue development	1/950	10/23750	0.33522	0.698313	0.621725	Usp2	1	0	1	Process
GO:0048660	regulation of smooth muscle cell proliferation	1/950	10/23750	0.33522	0.698313	0.621725	Nr4a3	1	0	1	Process
GO:0048672	positive regulation of collateral sprouting	1/950	10/23750	0.33522	0.698313	0.621725	Lpar3	1	1	0	Process
GO:0048729	tissue morphogenesis	1/950	10/23750	0.33522	0.698313	0.621725	Gcnt4	1	1	0	Process
GO:0050665	hydrogen peroxide biosynthetic process	1/950	10/23750	0.33522	0.698313	0.621725	Duox1	1	0	1	Process
GO:0050764	regulation of phagocytosis	1/950	10/23750	0.33522	0.698313	0.621725	Prkcg	1	0	1	Process
GO:0051001	negative regulation of nitric-oxide synthase activity	1/950	10/23750	0.33522	0.698313	0.621725	Cnr1	1	0	1	Process
GO:0060022	hard palate development	1/950	10/23750	0.33522	0.698313	0.621725	Fzd1	1	0	1	Process
GO:0060039	pericardium development	1/950	10/23750	0.33522	0.698313	0.621725	Smad3	1	0	1	Process
GO:0060346	bone trabecula formation	1/950	10/23750	0.33522	0.698313	0.621725	Msx2	1	0	1	Process
GO:0060392	negative regulation of SMAD protein signal transduction	1/950	10/23750	0.33522	0.698313	0.621725	Cilp	1	1	0	Process
GO:0060710	chorio-allantoic fusion	1/950	10/23750	0.33522	0.698313	0.621725	Bmp5	1	0	1	Process
GO:0061037	negative regulation of cartilage development	1/950	10/23750	0.33522	0.698313	0.621725	Nog	1	0	1	Process
GO:0061371	determination of heart left/right asymmetry	1/950	10/23750	0.33522	0.698313	0.621725	Cited2	1	0	1	Process
GO:0070244	negative regulation of thymocyte apoptotic process	1/950	10/23750	0.33522	0.698313	0.621725	Rag1	1	0	1	Process
GO:0070294	renal sodium ion absorption	1/950	10/23750	0.33522	0.698313	0.621725	Klhl3	1	0	1	Process
GO:0070782	phosphatidylserine exposure on apoptotic cell surface	1/950	10/23750	0.33522	0.698313	0.621725	Xkr7	1	0	1	Process
GO:0071318	cellular response to ATP	1/950	10/23750	0.33522	0.698313	0.621725	Ryr1	1	0	1	Process
GO:0086100	endothelin receptor signaling pathway	1/950	10/23750	0.33522	0.698313	0.621725	Bcar1	1	0	1	Process
GO:0090091	positive regulation of extracellular matrix disassembly	1/950	10/23750	0.33522	0.698313	0.621725	Meltf	1	0	1	Process
GO:0090305	nucleic acid phosphodiester bond hydrolysis	1/950	10/23750	0.33522	0.698313	0.621725	Fen1	1	0	1	Process
GO:0090527	actin filament reorganization	1/950	10/23750	0.33522	0.698313	0.621725	Bcar1	1	0	1	Process
GO:0097067	cellular response to thyroid hormone stimulus	1/950	10/23750	0.33522	0.698313	0.621725	Kit	1	0	1	Process
GO:1900407	regulation of cellular response to oxidative stress	1/950	10/23750	0.33522	0.698313	0.621725	Met	1	1	0	Process
GO:1900426	positive regulation of defense response to bacterium	1/950	10/23750	0.33522	0.698313	0.621725	Nlrp10	1	0	1	Process
GO:1901385	regulation of voltage-gated calcium channel activity	1/950	10/23750	0.33522	0.698313	0.621725	Cacna1a	1	0	1	Process
GO:1902459	positive regulation of stem cell population maintenance	1/950	10/23750	0.33522	0.698313	0.621725	Tead4	1	0	1	Process
GO:1902732	positive regulation of chondrocyte proliferation	1/950	10/23750	0.33522	0.698313	0.621725	Comp	1	0	1	Process
GO:1902806	regulation of cell cycle G1/S phase transition	1/950	10/23750	0.33522	0.698313	0.621725	Cdkn1b	1	0	1	Process
GO:1903818	positive regulation of voltage-gated potassium channel activity	1/950	10/23750	0.33522	0.698313	0.621725	Lrrc38	1	0	1	Process
GO:2000001	regulation of DNA damage checkpoint	1/950	10/23750	0.33522	0.698313	0.621725	Cry1	1	0	1	Process
GO:2000727	positive regulation of cardiac muscle cell differentiation	1/950	10/23750	0.33522	0.698313	0.621725	Myocd	1	1	0	Process
GO:0003148	outflow tract septum morphogenesis	2/950	30/23750	0.338858	0.698313	0.621725	Zfpm2/Msx2	2	0	2	Process
GO:0009409	response to cold	2/950	30/23750	0.338858	0.698313	0.621725	Adrb3/Vgf	2	2	0	Process
GO:0010800	positive regulation of peptidyl-threonine phosphorylation	2/950	30/23750	0.338858	0.698313	0.621725	Cemip/Met	2	1	1	Process
GO:0030279	negative regulation of ossification	2/950	30/23750	0.338858	0.698313	0.621725	Sost/Tph1	2	0	2	Process
GO:0032508	DNA duplex unwinding	2/950	30/23750	0.338858	0.698313	0.621725	Mcm5/Pif1	2	1	1	Process
GO:0043651	linoleic acid metabolic process	2/950	30/23750	0.338858	0.698313	0.621725	Aloxe3/Alox12b	2	1	1	Process
GO:0045648	positive regulation of erythrocyte differentiation	2/950	30/23750	0.338858	0.698313	0.621725	Foxo3/Tal1	2	1	1	Process
GO:0045840	positive regulation of mitotic nuclear division	2/950	30/23750	0.338858	0.698313	0.621725	Cd28/Met	2	1	1	Process
GO:0048041	focal adhesion assembly	2/950	30/23750	0.338858	0.698313	0.621725	Coro2b/Pxn	2	0	2	Process
GO:0090314	positive regulation of protein targeting to membrane	2/950	30/23750	0.338858	0.698313	0.621725	Cemip/Mtcl1	2	0	2	Process
GO:0051965	positive regulation of synapse assembly	4/950	74/23750	0.343562	0.698313	0.621725	Wnt7a/Grid2/Ephb2/Cbln1	4	0	4	Process
GO:0048705	skeletal system morphogenesis	3/950	52/23750	0.345388	0.698313	0.621725	Wnt7a/Schip1/Alx4	3	0	3	Process
GO:0014068	positive regulation of phosphatidylinositol 3-kinase signaling	4/950	75/23750	0.352722	0.698313	0.621725	Cd28/Reln/Ror1/Hgf	4	1	3	Process
GO:0045669	positive regulation of osteoblast differentiation	4/950	75/23750	0.352722	0.698313	0.621725	Gdf10/Sfrp2/Msx2/Ptger4	4	2	2	Process
GO:0006637	acyl-CoA metabolic process	2/950	31/23750	0.353561	0.698313	0.621725	Slc27a3/Acot12	2	2	0	Process
GO:0043122	regulation of I-kappaB kinase/NF-kappaB signaling	2/950	31/23750	0.353561	0.698313	0.621725	Dab2ip/Traf1	2	0	2	Process
GO:1902042	negative regulation of extrinsic apoptotic signaling pathway via death domain receptors	2/950	31/23750	0.353561	0.698313	0.621725	Sfrp2/Hgf	2	2	0	Process
GO:0019221	cytokine-mediated signaling pathway	7/950	144/23750	0.354257	0.698313	0.621725	Kit/Il16/Il12rb2/Il20rb/Grem2/Duox1/Il12rb1	7	2	5	Process
GO:0042632	cholesterol homeostasis	5/950	98/23750	0.355138	0.698313	0.621725	Ehd1/Rora/Alms1/Nr5a2/Mexis	5	1	4	Process
GO:0030199	collagen fibril organization	3/950	53/23750	0.356423	0.698313	0.621725	Sfrp2/Dpt/Comp	3	2	1	Process
GO:0000904	cell morphogenesis involved in differentiation	1/950	11/23750	0.361822	0.698313	0.621725	Reln	1	0	1	Process
GO:0001504	neurotransmitter uptake	1/950	11/23750	0.361822	0.698313	0.621725	Slc1a6	1	0	1	Process
GO:0001881	receptor recycling	1/950	11/23750	0.361822	0.698313	0.621725	Als2	1	0	1	Process
GO:0001893	maternal placenta development	1/950	11/23750	0.361822	0.698313	0.621725	Ldoc1	1	0	1	Process
GO:0002637	regulation of immunoglobulin production	1/950	11/23750	0.361822	0.698313	0.621725	Ighm	1	1	0	Process
GO:0002638	negative regulation of immunoglobulin production	1/950	11/23750	0.361822	0.698313	0.621725	Lilrb4a	1	1	0	Process
GO:0003309	type B pancreatic cell differentiation	1/950	11/23750	0.361822	0.698313	0.621725	Pax6	1	0	1	Process
GO:0003417	growth plate cartilage development	1/950	11/23750	0.361822	0.698313	0.621725	Comp	1	0	1	Process
GO:0005513	detection of calcium ion	1/950	11/23750	0.361822	0.698313	0.621725	Kcnmb4	1	0	1	Process
GO:0006112	energy reserve metabolic process	1/950	11/23750	0.361822	0.698313	0.621725	Mc4r	1	1	0	Process
GO:0006165	nucleoside diphosphate phosphorylation	1/950	11/23750	0.361822	0.698313	0.621725	Ak4	1	0	1	Process
GO:0006892	post-Golgi vesicle-mediated transport	1/950	11/23750	0.361822	0.698313	0.621725	Plcb3	1	0	1	Process
GO:0006957	complement activation, alternative pathway	1/950	11/23750	0.361822	0.698313	0.621725	Cfp	1	0	1	Process
GO:0008343	adult feeding behavior	1/950	11/23750	0.361822	0.698313	0.621725	Cartpt	1	1	0	Process
GO:0009312	oligosaccharide biosynthetic process	1/950	11/23750	0.361822	0.698313	0.621725	St6galnac5	1	1	0	Process
GO:0010458	exit from mitosis	1/950	11/23750	0.361822	0.698313	0.621725	Rpl24	1	0	1	Process
GO:0010738	regulation of protein kinase A signaling	1/950	11/23750	0.361822	0.698313	0.621725	Akap7	1	0	1	Process
GO:0019227	neuronal action potential propagation	1/950	11/23750	0.361822	0.698313	0.621725	Clcn1	1	0	1	Process
GO:0019363	pyridine nucleotide biosynthetic process	1/950	11/23750	0.361822	0.698313	0.621725	Kmo	1	0	1	Process
GO:0019896	axonal transport of mitochondrion	1/950	11/23750	0.361822	0.698313	0.621725	Mgarp	1	0	1	Process
GO:0019953	sexual reproduction	1/950	11/23750	0.361822	0.698313	0.621725	Vgf	1	1	0	Process
GO:0030193	regulation of blood coagulation	1/950	11/23750	0.361822	0.698313	0.621725	Ephb2	1	0	1	Process
GO:0030388	fructose 1,6-bisphosphate metabolic process	1/950	11/23750	0.361822	0.698313	0.621725	Fbp2	1	1	0	Process
GO:0032060	bleb assembly	1/950	11/23750	0.361822	0.698313	0.621725	Lpar3	1	1	0	Process
GO:0032099	negative regulation of appetite	1/950	11/23750	0.361822	0.698313	0.621725	Cartpt	1	1	0	Process
GO:0032958	inositol phosphate biosynthetic process	1/950	11/23750	0.361822	0.698313	0.621725	Itpka	1	0	1	Process
GO:0033689	negative regulation of osteoblast proliferation	1/950	11/23750	0.361822	0.698313	0.621725	Smad3	1	0	1	Process
GO:0033993	response to lipid	1/950	11/23750	0.361822	0.698313	0.621725	Ntsr1	1	1	0	Process
GO:0034109	homotypic cell-cell adhesion	1/950	11/23750	0.361822	0.698313	0.621725	Megf11	1	0	1	Process
GO:0034145	positive regulation of toll-like receptor 4 signaling pathway	1/950	11/23750	0.361822	0.698313	0.621725	Ptpn22	1	0	1	Process
GO:0034383	low-density lipoprotein particle clearance	1/950	11/23750	0.361822	0.698313	0.621725	Ehd1	1	0	1	Process
GO:0035065	regulation of histone acetylation	1/950	11/23750	0.361822	0.698313	0.621725	Myocd	1	1	0	Process
GO:0038180	nerve growth factor signaling pathway	1/950	11/23750	0.361822	0.698313	0.621725	Ntf3	1	0	1	Process
GO:0043405	regulation of MAP kinase activity	1/950	11/23750	0.361822	0.698313	0.621725	Trib3	1	0	1	Process
GO:0043517	positive regulation of DNA damage response, signal transduction by p53 class mediator	1/950	11/23750	0.361822	0.698313	0.621725	Ankrd1	1	1	0	Process
GO:0045588	positive regulation of gamma-delta T cell differentiation	1/950	11/23750	0.361822	0.698313	0.621725	Lck	1	1	0	Process
GO:0045906	negative regulation of vasoconstriction	1/950	11/23750	0.361822	0.698313	0.621725	Dusp5	1	0	1	Process
GO:0046641	positive regulation of alpha-beta T cell proliferation	1/950	11/23750	0.361822	0.698313	0.621725	Cd28	1	0	1	Process
GO:0048617	embryonic foregut morphogenesis	1/950	11/23750	0.361822	0.698313	0.621725	Smad3	1	0	1	Process
GO:0048762	mesenchymal cell differentiation	1/950	11/23750	0.361822	0.698313	0.621725	Nog	1	0	1	Process
GO:0050778	positive regulation of immune response	1/950	11/23750	0.361822	0.698313	0.621725	Ighm	1	1	0	Process
GO:0051272	positive regulation of cellular component movement	1/950	11/23750	0.361822	0.698313	0.621725	Bcl6	1	0	1	Process
GO:0060972	left/right pattern formation	1/950	11/23750	0.361822	0.698313	0.621725	Cited2	1	0	1	Process
GO:0071420	cellular response to histamine	1/950	11/23750	0.361822	0.698313	0.621725	Gabra1	1	0	1	Process
GO:0071492	cellular response to UV-A	1/950	11/23750	0.361822	0.698313	0.621725	Opn3	1	0	1	Process
GO:0086009	membrane repolarization	1/950	11/23750	0.361822	0.698313	0.621725	Atp1a1	1	0	1	Process
GO:0097421	liver regeneration	1/950	11/23750	0.361822	0.698313	0.621725	Itpr1	1	0	1	Process
GO:1900747	negative regulation of vascular endothelial growth factor signaling pathway	1/950	11/23750	0.361822	0.698313	0.621725	Dab2ip	1	0	1	Process
GO:1901386	negative regulation of voltage-gated calcium channel activity	1/950	11/23750	0.361822	0.698313	0.621725	Drd4	1	0	1	Process
GO:1901799	negative regulation of proteasomal protein catabolic process	1/950	11/23750	0.361822	0.698313	0.621725	Prkcg	1	0	1	Process
GO:1901985	positive regulation of protein acetylation	1/950	11/23750	0.361822	0.698313	0.621725	Arntl	1	0	1	Process
GO:1903715	regulation of aerobic respiration	1/950	11/23750	0.361822	0.698313	0.621725	Cbfa2t3	1	0	1	Process
GO:2000009	negative regulation of protein localization to cell surface	1/950	11/23750	0.361822	0.698313	0.621725	Astn2	1	0	1	Process
GO:2000145	regulation of cell motility	1/950	11/23750	0.361822	0.698313	0.621725	Prag1	1	0	1	Process
GO:2001028	positive regulation of endothelial cell chemotaxis	1/950	11/23750	0.361822	0.698313	0.621725	Met	1	1	0	Process
GO:0001568	blood vessel development	4/950	76/23750	0.361883	0.698313	0.621725	Pax6/Cited2/Chd7/Dlx3	4	0	4	Process
GO:0006812	cation transport	4/950	76/23750	0.361883	0.698313	0.621725	Slc9a3/Cnga3/Panx1/Slc30a3	4	3	1	Process
GO:0031640	killing of cells of other organism	3/950	54/23750	0.367432	0.698313	0.621725	Ccl22/Hmgn2-ps/Ccl28	3	2	1	Process
GO:0010259	multicellular organism aging	2/950	32/23750	0.368147	0.698313	0.621725	Adra1b/Comp	2	1	1	Process
GO:0030511	positive regulation of transforming growth factor beta receptor signaling pathway	2/950	32/23750	0.368147	0.698313	0.621725	Cited2/Myocd	2	1	1	Process
GO:0031032	actomyosin structure organization	2/950	32/23750	0.368147	0.698313	0.621725	Lurap1/Cdc42bpg	2	0	2	Process
GO:0034260	negative regulation of GTPase activity	2/950	32/23750	0.368147	0.698313	0.621725	Dab2ip/Rgn	2	1	1	Process
GO:0042771	intrinsic apoptotic signaling pathway in response to DNA damage by p53 class mediator	2/950	32/23750	0.368147	0.698313	0.621725	Usp28/Trp73	2	0	2	Process
GO:0048738	cardiac muscle tissue development	2/950	32/23750	0.368147	0.698313	0.621725	Zfpm2/Bmp5	2	0	2	Process
GO:0007338	single fertilization	4/950	77/23750	0.371039	0.698313	0.621725	H3f3b/Trpc3/Wt1/Xntrpc	4	1	3	Process
GO:0008584	male gonad development	5/950	100/23750	0.371119	0.698313	0.621725	H3f3b/Cited2/Wt1/Sfrp2/Lrrc6	5	3	2	Process
GO:0007266	Rho protein signal transduction	3/950	55/23750	0.378409	0.698313	0.621725	Bcl6/Baiap2/Cdc42ep4	3	0	3	Process
GO:0035458	cellular response to interferon-beta	3/950	55/23750	0.378409	0.698313	0.621725	9930111J21Rik1/Oas1c/Oas1e	3	3	0	Process
GO:0042531	positive regulation of tyrosine phosphorylation of STAT protein	3/950	55/23750	0.378409	0.698313	0.621725	Kit/Lck/Ptger4	3	2	1	Process
GO:0001819	positive regulation of cytokine production	4/950	78/23750	0.380185	0.698313	0.621725	Lurap1/Crtam/Panx1/Ptger4	4	2	2	Process
GO:0006486	protein glycosylation	4/950	78/23750	0.380185	0.698313	0.621725	B3gnt5/St8sia5/St6galnac4/St6galnac5	4	1	3	Process
GO:0032091	negative regulation of protein binding	4/950	78/23750	0.380185	0.698313	0.621725	Dact1/Dysf/Tmc8/Frmd7	4	3	1	Process
GO:0034599	cellular response to oxidative stress	4/950	78/23750	0.380185	0.698313	0.621725	Foxo3/Dhrs2/Nr4a2/Prkcd	4	0	4	Process
GO:0000077	DNA damage checkpoint	2/950	33/23750	0.382602	0.698313	0.621725	Usp28/E2f1	2	1	1	Process
GO:0002230	positive regulation of defense response to virus by host	2/950	33/23750	0.382602	0.698313	0.621725	Ptpn22/Il12rb1	2	1	1	Process
GO:0006913	nucleocytoplasmic transport	2/950	33/23750	0.382602	0.698313	0.621725	Camk4/Neurod1	2	0	2	Process
GO:0032212	positive regulation of telomere maintenance via telomerase	2/950	33/23750	0.382602	0.698313	0.621725	Pkib/Nek2	2	0	2	Process
GO:0001933	negative regulation of protein phosphorylation	5/950	102/23750	0.387101	0.698313	0.621725	Pax6/Dab2ip/Pip5kl1/Rgn/Ephb2	5	2	3	Process
GO:0033138	positive regulation of peptidyl-serine phosphorylation	5/950	102/23750	0.387101	0.698313	0.621725	Ramp3/Ntf3/Oprd1/Sfrp2/Met	5	3	2	Process
GO:0000727	double-strand break repair via break-induced replication	1/950	12/23750	0.387361	0.698313	0.621725	Mcm5	1	0	1	Process
GO:0001780	neutrophil homeostasis	1/950	12/23750	0.387361	0.698313	0.621725	Lilrb4a	1	1	0	Process
GO:0002082	regulation of oxidative phosphorylation	1/950	12/23750	0.387361	0.698313	0.621725	Ak4	1	0	1	Process
GO:0006024	glycosaminoglycan biosynthetic process	1/950	12/23750	0.387361	0.698313	0.621725	Pxylp1	1	0	1	Process
GO:0008090	retrograde axonal transport	1/950	12/23750	0.387361	0.698313	0.621725	Mgarp	1	0	1	Process
GO:0010389	regulation of G2/M transition of mitotic cell cycle	1/950	12/23750	0.387361	0.698313	0.621725	Kcnh5	1	1	0	Process
GO:0010390	histone monoubiquitination	1/950	12/23750	0.387361	0.698313	0.621725	Rag1	1	0	1	Process
GO:0010459	negative regulation of heart rate	1/950	12/23750	0.387361	0.698313	0.621725	Gjd3	1	1	0	Process
GO:0010950	positive regulation of endopeptidase activity	1/950	12/23750	0.387361	0.698313	0.621725	Sfrp2	1	1	0	Process
GO:0014066	regulation of phosphatidylinositol 3-kinase signaling	1/950	12/23750	0.387361	0.698313	0.621725	Dipk2a	1	0	1	Process
GO:0016050	vesicle organization	1/950	12/23750	0.387361	0.698313	0.621725	Als2	1	0	1	Process
GO:0030042	actin filament depolymerization	1/950	12/23750	0.387361	0.698313	0.621725	Mical2	1	0	1	Process
GO:0030214	hyaluronan catabolic process	1/950	12/23750	0.387361	0.698313	0.621725	Cemip	1	0	1	Process
GO:0030510	regulation of BMP signaling pathway	1/950	12/23750	0.387361	0.698313	0.621725	Nog	1	0	1	Process
GO:0030948	negative regulation of vascular endothelial growth factor receptor signaling pathway	1/950	12/23750	0.387361	0.698313	0.621725	Dab2ip	1	0	1	Process
GO:0031571	mitotic G1 DNA damage checkpoint	1/950	12/23750	0.387361	0.698313	0.621725	Dgkz	1	0	1	Process
GO:0032204	regulation of telomere maintenance	1/950	12/23750	0.387361	0.698313	0.621725	Pif1	1	1	0	Process
GO:0033628	regulation of cell adhesion mediated by integrin	1/950	12/23750	0.387361	0.698313	0.621725	Epha8	1	0	1	Process
GO:0034501	protein localization to kinetochore	1/950	12/23750	0.387361	0.698313	0.621725	Ttk	1	0	1	Process
GO:0035331	negative regulation of hippo signaling	1/950	12/23750	0.387361	0.698313	0.621725	Shank2	1	0	1	Process
GO:0035726	common myeloid progenitor cell proliferation	1/950	12/23750	0.387361	0.698313	0.621725	Nr4a3	1	0	1	Process
GO:0042640	anagen	1/950	12/23750	0.387361	0.698313	0.621725	Msx2	1	0	1	Process
GO:0043030	regulation of macrophage activation	1/950	12/23750	0.387361	0.698313	0.621725	Rora	1	0	1	Process
GO:0043653	mitochondrial fragmentation involved in apoptotic process	1/950	12/23750	0.387361	0.698313	0.621725	Nptx1	1	0	1	Process
GO:0046598	positive regulation of viral entry into host cell	1/950	12/23750	0.387361	0.698313	0.621725	Tmprss2	1	0	1	Process
GO:0046688	response to copper ion	1/950	12/23750	0.387361	0.698313	0.621725	Aanat	1	1	0	Process
GO:0048608	reproductive structure development	1/950	12/23750	0.387361	0.698313	0.621725	Wnt7a	1	0	1	Process
GO:0050927	positive regulation of positive chemotaxis	1/950	12/23750	0.387361	0.698313	0.621725	Smad3	1	0	1	Process
GO:0050982	detection of mechanical stimulus	1/950	12/23750	0.387361	0.698313	0.621725	Jup	1	0	1	Process
GO:0051156	glucose 6-phosphate metabolic process	1/950	12/23750	0.387361	0.698313	0.621725	Hkdc1	1	0	1	Process
GO:0051926	negative regulation of calcium ion transport	1/950	12/23750	0.387361	0.698313	0.621725	Usp2	1	0	1	Process
GO:0051974	negative regulation of telomerase activity	1/950	12/23750	0.387361	0.698313	0.621725	Pif1	1	1	0	Process
GO:0055003	cardiac myofibril assembly	1/950	12/23750	0.387361	0.698313	0.621725	Tcap	1	0	1	Process
GO:0060272	embryonic skeletal joint morphogenesis	1/950	12/23750	0.387361	0.698313	0.621725	Nog	1	0	1	Process
GO:0060317	cardiac epithelial to mesenchymal transition	1/950	12/23750	0.387361	0.698313	0.621725	Heyl	1	1	0	Process
GO:0060740	prostate gland epithelium morphogenesis	1/950	12/23750	0.387361	0.698313	0.621725	Tnc	1	0	1	Process
GO:0061626	pharyngeal arch artery morphogenesis	1/950	12/23750	0.387361	0.698313	0.621725	Nog	1	0	1	Process
GO:0070233	negative regulation of T cell apoptotic process	1/950	12/23750	0.387361	0.698313	0.621725	Rag1	1	0	1	Process
GO:0070986	left/right axis specification	1/950	12/23750	0.387361	0.698313	0.621725	Cited2	1	0	1	Process
GO:0071375	cellular response to peptide hormone stimulus	1/950	12/23750	0.387361	0.698313	0.621725	Cyp11a1	1	0	1	Process
GO:0071732	cellular response to nitric oxide	1/950	12/23750	0.387361	0.698313	0.621725	Bcar1	1	0	1	Process
GO:0072006	nephron development	1/950	12/23750	0.387361	0.698313	0.621725	Dchs2	1	1	0	Process
GO:0097062	dendritic spine maintenance	1/950	12/23750	0.387361	0.698313	0.621725	Itpka	1	0	1	Process
GO:0098789	pre-mRNA cleavage required for polyadenylation	1/950	12/23750	0.387361	0.698313	0.621725	Cpsf4l	1	0	1	Process
GO:0140052	cellular response to oxidised low-density lipoprotein particle stimulus	1/950	12/23750	0.387361	0.698313	0.621725	Mexis	1	0	1	Process
GO:1900272	negative regulation of long-term synaptic potentiation	1/950	12/23750	0.387361	0.698313	0.621725	Fam107a	1	0	1	Process
GO:1901222	regulation of NIK/NF-kappaB signaling	1/950	12/23750	0.387361	0.698313	0.621725	Ptpn22	1	0	1	Process
GO:1901387	positive regulation of voltage-gated calcium channel activity	1/950	12/23750	0.387361	0.698313	0.621725	Stac3	1	0	1	Process
GO:1902808	positive regulation of cell cycle G1/S phase transition	1/950	12/23750	0.387361	0.698313	0.621725	Gm42742	1	0	1	Process
GO:1903800	positive regulation of production of miRNAs involved in gene silencing by miRNA	1/950	12/23750	0.387361	0.698313	0.621725	Myocd	1	1	0	Process
GO:1904862	inhibitory synapse assembly	1/950	12/23750	0.387361	0.698313	0.621725	Gabra1	1	0	1	Process
GO:0001756	somitogenesis	3/950	56/23750	0.389344	0.698313	0.621725	Tcap/Smad3/Sfrp2	3	1	2	Process
GO:0001817	regulation of cytokine production	3/950	56/23750	0.389344	0.698313	0.621725	Bcl6b/Bcl6/Btn2a2	3	1	2	Process
GO:0006865	amino acid transport	3/950	56/23750	0.389344	0.698313	0.621725	Slc1a3/Slc1a6/Slc7a3	3	1	2	Process
GO:0007162	negative regulation of cell adhesion	3/950	56/23750	0.389344	0.698313	0.621725	Lamb1/Tnc/Ephb2	3	0	3	Process
GO:0048538	thymus development	3/950	56/23750	0.389344	0.698313	0.621725	Cited2/Rag1/Tyr	3	1	2	Process
GO:0032008	positive regulation of TOR signaling	2/950	34/23750	0.396913	0.698313	0.621725	Reln/Htr6	2	1	1	Process
GO:0035904	aorta development	2/950	34/23750	0.396913	0.698313	0.621725	Chd7/Egr2	2	1	1	Process
GO:0043388	positive regulation of DNA binding	2/950	34/23750	0.396913	0.698313	0.621725	Ski/Myocd	2	1	1	Process
GO:0044458	motile cilium assembly	2/950	34/23750	0.396913	0.698313	0.621725	Rsph6a/Lrrc6	2	2	0	Process
GO:0048147	negative regulation of fibroblast proliferation	2/950	34/23750	0.396913	0.698313	0.621725	Ski/Dab2ip	2	0	2	Process
GO:0048589	developmental growth	2/950	34/23750	0.396913	0.698313	0.621725	Gas1/Smad3	2	0	2	Process
GO:0051973	positive regulation of telomerase activity	2/950	34/23750	0.396913	0.698313	0.621725	Pkib/Nek2	2	0	2	Process
GO:0070269	pyroptosis	2/950	34/23750	0.396913	0.698313	0.621725	Naip5/Naip6	2	2	0	Process
GO:0071773	cellular response to BMP stimulus	2/950	34/23750	0.396913	0.698313	0.621725	Nog/Heyl	2	1	1	Process
GO:0010466	negative regulation of peptidase activity	6/950	127/23750	0.398358	0.698313	0.621725	Spint2/Birc7/Papln/Timp4/Pi16/Serpina3c	6	3	3	Process
GO:0000165	MAPK cascade	4/950	80/23750	0.39843	0.698313	0.621725	Shank3/Nrk/Adra2b/Smad3	4	0	4	Process
GO:0006919	activation of cysteine-type endopeptidase activity involved in apoptotic process	4/950	80/23750	0.39843	0.698313	0.621725	Bid/Atp2a3/Lck/Smad3	4	2	2	Process
GO:0006986	response to unfolded protein	3/950	57/23750	0.400231	0.698313	0.621725	Dab2ip/Ern2/Comp	3	1	2	Process
GO:0007566	embryo implantation	3/950	57/23750	0.400231	0.698313	0.621725	H3f3b/Lamb1/Tead4	3	0	3	Process
GO:0071466	cellular response to xenobiotic stimulus	3/950	57/23750	0.400231	0.698313	0.621725	Crhbp/Ankrd1/E2f1	3	3	0	Process
GO:0002244	hematopoietic progenitor cell differentiation	5/950	104/23750	0.403058	0.698313	0.621725	Cited2/Kit/Col24a1/Tmem190/Ptprq	5	2	3	Process
GO:0007229	integrin-mediated signaling pathway	4/950	81/23750	0.40752	0.698313	0.621725	Itgad/Bcar1/Pxn/Itgb7	4	1	3	Process
GO:0001558	regulation of cell growth	3/950	58/23750	0.411062	0.698313	0.621725	Fam107a/Tnc/Tmc8	3	1	2	Process
GO:0031424	keratinization	3/950	58/23750	0.411062	0.698313	0.621725	Lor/Evpl/Krt87	3	3	0	Process
GO:0007017	microtubule-based process	2/950	35/23750	0.411069	0.698313	0.621725	Tuba8/Tubb1	2	1	1	Process
GO:0010667	negative regulation of cardiac muscle cell apoptotic process	2/950	35/23750	0.411069	0.698313	0.621725	Sfrp2/Myocd	2	2	0	Process
GO:0032147	activation of protein kinase activity	2/950	35/23750	0.411069	0.698313	0.621725	Camkk2/Prkcd	2	0	2	Process
GO:0035025	positive regulation of Rho protein signal transduction	2/950	35/23750	0.411069	0.698313	0.621725	Prag1/Rtn4r	2	0	2	Process
GO:0046513	ceramide biosynthetic process	2/950	35/23750	0.411069	0.698313	0.621725	Aloxe3/Alox12b	2	1	1	Process
GO:0001952	regulation of cell-matrix adhesion	1/950	13/23750	0.411879	0.698313	0.621725	Onecut1	1	1	0	Process
GO:0002430	complement receptor mediated signaling pathway	1/950	13/23750	0.411879	0.698313	0.621725	C5ar2	1	1	0	Process
GO:0003334	keratinocyte development	1/950	13/23750	0.411879	0.698313	0.621725	Exph5	1	0	1	Process
GO:0006091	generation of precursor metabolites and energy	1/950	13/23750	0.411879	0.698313	0.621725	Vgf	1	1	0	Process
GO:0006259	DNA metabolic process	1/950	13/23750	0.411879	0.698313	0.621725	Dntt	1	1	0	Process
GO:0006590	thyroid hormone generation	1/950	13/23750	0.411879	0.698313	0.621725	Tg	1	0	1	Process
GO:0006623	protein targeting to vacuole	1/950	13/23750	0.411879	0.698313	0.621725	Vps37b	1	0	1	Process
GO:0006928	movement of cell or subcellular component	1/950	13/23750	0.411879	0.698313	0.621725	Pxn	1	0	1	Process
GO:0006968	cellular defense response	1/950	13/23750	0.411879	0.698313	0.621725	Clec2h	1	1	0	Process
GO:0008608	attachment of spindle microtubules to kinetochore	1/950	13/23750	0.411879	0.698313	0.621725	Spc25	1	1	0	Process
GO:0009235	cobalamin metabolic process	1/950	13/23750	0.411879	0.698313	0.621725	Amn	1	1	0	Process
GO:0010739	positive regulation of protein kinase A signaling	1/950	13/23750	0.411879	0.698313	0.621725	Ramp3	1	0	1	Process
GO:0010838	positive regulation of keratinocyte proliferation	1/950	13/23750	0.411879	0.698313	0.621725	Fgf7	1	0	1	Process
GO:0016578	histone deubiquitination	1/950	13/23750	0.411879	0.698313	0.621725	Usp3	1	0	1	Process
GO:0019725	cellular homeostasis	1/950	13/23750	0.411879	0.698313	0.621725	Mexis	1	0	1	Process
GO:0021527	spinal cord association neuron differentiation	1/950	13/23750	0.411879	0.698313	0.621725	Tal1	1	1	0	Process
GO:0021795	cerebral cortex cell migration	1/950	13/23750	0.411879	0.698313	0.621725	Htr6	1	1	0	Process
GO:0030903	notochord development	1/950	13/23750	0.411879	0.698313	0.621725	Stil	1	0	1	Process
GO:0033148	positive regulation of intracellular estrogen receptor signaling pathway	1/950	13/23750	0.411879	0.698313	0.621725	Gm42742	1	0	1	Process
GO:0033169	histone H3-K9 demethylation	1/950	13/23750	0.411879	0.698313	0.621725	Hr	1	0	1	Process
GO:0034101	erythrocyte homeostasis	1/950	13/23750	0.411879	0.698313	0.621725	Scnn1b	1	0	1	Process
GO:0035988	chondrocyte proliferation	1/950	13/23750	0.411879	0.698313	0.621725	Comp	1	0	1	Process
GO:0043616	keratinocyte proliferation	1/950	13/23750	0.411879	0.698313	0.621725	Irf6	1	0	1	Process
GO:0045056	transcytosis	1/950	13/23750	0.411879	0.698313	0.621725	Tg	1	0	1	Process
GO:0045603	positive regulation of endothelial cell differentiation	1/950	13/23750	0.411879	0.698313	0.621725	Btg1	1	0	1	Process
GO:0045793	positive regulation of cell size	1/950	13/23750	0.411879	0.698313	0.621725	Trp73	1	0	1	Process
GO:0045830	positive regulation of isotype switching	1/950	13/23750	0.411879	0.698313	0.621725	Rif1	1	0	1	Process
GO:0046425	regulation of JAK-STAT cascade	1/950	13/23750	0.411879	0.698313	0.621725	Ephb2	1	0	1	Process
GO:0048515	spermatid differentiation	1/950	13/23750	0.411879	0.698313	0.621725	Tbata	1	0	1	Process
GO:0051310	metaphase plate congression	1/950	13/23750	0.411879	0.698313	0.621725	Gem	1	1	0	Process
GO:0051549	positive regulation of keratinocyte migration	1/950	13/23750	0.411879	0.698313	0.621725	Fgf7	1	0	1	Process
GO:0060081	membrane hyperpolarization	1/950	13/23750	0.411879	0.698313	0.621725	Atp1a1	1	0	1	Process
GO:0060394	negative regulation of pathway-restricted SMAD protein phosphorylation	1/950	13/23750	0.411879	0.698313	0.621725	Nog	1	0	1	Process
GO:0060586	multicellular organismal iron ion homeostasis	1/950	13/23750	0.411879	0.698313	0.621725	Rhd	1	1	0	Process
GO:0060644	mammary gland epithelial cell differentiation	1/950	13/23750	0.411879	0.698313	0.621725	Irf6	1	0	1	Process
GO:0070542	response to fatty acid	1/950	13/23750	0.411879	0.698313	0.621725	Foxo3	1	0	1	Process
GO:0070997	neuron death	1/950	13/23750	0.411879	0.698313	0.621725	Dpysl4	1	0	1	Process
GO:0071380	cellular response to prostaglandin E stimulus	1/950	13/23750	0.411879	0.698313	0.621725	Ptger4	1	1	0	Process
GO:0071498	cellular response to fluid shear stress	1/950	13/23750	0.411879	0.698313	0.621725	Mtss1	1	0	1	Process
GO:0071679	commissural neuron axon guidance	1/950	13/23750	0.411879	0.698313	0.621725	Ephb2	1	0	1	Process
GO:0071901	negative regulation of protein serine/threonine kinase activity	1/950	13/23750	0.411879	0.698313	0.621725	Dab2ip	1	0	1	Process
GO:0090136	epithelial cell-cell adhesion	1/950	13/23750	0.411879	0.698313	0.621725	Svep1	1	0	1	Process
GO:2000035	regulation of stem cell division	1/950	13/23750	0.411879	0.698313	0.621725	Sfrp2	1	1	0	Process
GO:2000347	positive regulation of hepatocyte proliferation	1/950	13/23750	0.411879	0.698313	0.621725	Itpr1	1	0	1	Process
GO:2000678	negative regulation of transcription regulatory region DNA binding	1/950	13/23750	0.411879	0.698313	0.621725	Msx2	1	0	1	Process
GO:2001015	negative regulation of skeletal muscle cell differentiation	1/950	13/23750	0.411879	0.698313	0.621725	Myocd	1	1	0	Process
GO:0030218	erythrocyte differentiation	3/950	59/23750	0.421833	0.706825	0.629304	Kit/Alas2/Tal1	3	2	1	Process
GO:0050714	positive regulation of protein secretion	3/950	59/23750	0.421833	0.706825	0.629304	Exph5/Ankrd1/Ptger4	3	2	1	Process
GO:0001816	cytokine production	2/950	36/23750	0.425058	0.706825	0.629304	Dysf/Lilrb4a	2	2	0	Process
GO:0030901	midbrain development	2/950	36/23750	0.425058	0.706825	0.629304	Hes3/En2	2	0	2	Process
GO:0034394	protein localization to cell surface	2/950	36/23750	0.425058	0.706825	0.629304	Fgf7/Slc28a2	2	1	1	Process
GO:0070507	regulation of microtubule cytoskeleton organization	2/950	36/23750	0.425058	0.706825	0.629304	Fam107a/Epha3	2	0	2	Process
GO:0071310	cellular response to organic substance	2/950	36/23750	0.425058	0.706825	0.629304	Calb1/Egr2	2	1	1	Process
GO:0001947	heart looping	3/950	60/23750	0.432535	0.706825	0.629304	Cited2/Smad3/Stil	3	0	3	Process
GO:0032757	positive regulation of interleukin-8 production	3/950	60/23750	0.432535	0.706825	0.629304	Afap1l2/Nlrp10/Ptger4	3	1	2	Process
GO:0034097	response to cytokine	3/950	60/23750	0.432535	0.706825	0.629304	Il12rb2/Timp4/Serpina3c	3	1	2	Process
GO:0043433	negative regulation of DNA-binding transcription factor activity	4/950	84/23750	0.434607	0.706825	0.629304	Eomes/Heyl/Hr/E2f1	4	2	2	Process
GO:0000083	regulation of transcription involved in G1/S transition of mitotic cell cycle	1/950	14/23750	0.435417	0.706825	0.629304	E2f1	1	1	0	Process
GO:0000289	nuclear-transcribed mRNA poly(A) tail shortening	1/950	14/23750	0.435417	0.706825	0.629304	Pan3	1	0	1	Process
GO:0001945	lymph vessel development	1/950	14/23750	0.435417	0.706825	0.629304	Svep1	1	0	1	Process
GO:0003254	regulation of membrane depolarization	1/950	14/23750	0.435417	0.706825	0.629304	Ntsr1	1	1	0	Process
GO:0006002	fructose 6-phosphate metabolic process	1/950	14/23750	0.435417	0.706825	0.629304	Fbp2	1	1	0	Process
GO:0006071	glycerol metabolic process	1/950	14/23750	0.435417	0.706825	0.629304	Dysf	1	1	0	Process
GO:0006790	sulfur compound metabolic process	1/950	14/23750	0.435417	0.706825	0.629304	Chst9	1	0	1	Process
GO:0006809	nitric oxide biosynthetic process	1/950	14/23750	0.435417	0.706825	0.629304	Rora	1	0	1	Process
GO:0009268	response to pH	1/950	14/23750	0.435417	0.706825	0.629304	Tg	1	0	1	Process
GO:0015012	heparan sulfate proteoglycan biosynthetic process	1/950	14/23750	0.435417	0.706825	0.629304	Ndst3	1	0	1	Process
GO:0019732	antifungal humoral response	1/950	14/23750	0.435417	0.706825	0.629304	Vip	1	1	0	Process
GO:0022900	electron transport chain	1/950	14/23750	0.435417	0.706825	0.629304	Dhrs2	1	0	1	Process
GO:0030644	cellular chloride ion homeostasis	1/950	14/23750	0.435417	0.706825	0.629304	Cacna1a	1	0	1	Process
GO:0034116	positive regulation of heterotypic cell-cell adhesion	1/950	14/23750	0.435417	0.706825	0.629304	Lck	1	1	0	Process
GO:0040011	locomotion	1/950	14/23750	0.435417	0.706825	0.629304	Shank3	1	0	1	Process
GO:0042119	neutrophil activation	1/950	14/23750	0.435417	0.706825	0.629304	Prkcd	1	0	1	Process
GO:0042129	regulation of T cell proliferation	1/950	14/23750	0.435417	0.706825	0.629304	Cd28	1	0	1	Process
GO:0042775	mitochondrial ATP synthesis coupled electron transport	1/950	14/23750	0.435417	0.706825	0.629304	Bid	1	1	0	Process
GO:0043589	skin morphogenesis	1/950	14/23750	0.435417	0.706825	0.629304	Wnt7a	1	0	1	Process
GO:0045060	negative thymic T cell selection	1/950	14/23750	0.435417	0.706825	0.629304	Cd28	1	0	1	Process
GO:0045333	cellular respiration	1/950	14/23750	0.435417	0.706825	0.629304	Nr4a3	1	0	1	Process
GO:0045717	negative regulation of fatty acid biosynthetic process	1/950	14/23750	0.435417	0.706825	0.629304	Trib3	1	0	1	Process
GO:0045943	positive regulation of transcription by RNA polymerase I	1/950	14/23750	0.435417	0.706825	0.629304	Rasl11a	1	0	1	Process
GO:0048545	response to steroid hormone	1/950	14/23750	0.435417	0.706825	0.629304	Adra1b	1	1	0	Process
GO:0051258	protein polymerization	1/950	14/23750	0.435417	0.706825	0.629304	Casq2	1	0	1	Process
GO:0051764	actin crosslink formation	1/950	14/23750	0.435417	0.706825	0.629304	Baiap2	1	0	1	Process
GO:0060009	Sertoli cell development	1/950	14/23750	0.435417	0.706825	0.629304	Wt1	1	1	0	Process
GO:0060444	branching involved in mammary gland duct morphogenesis	1/950	14/23750	0.435417	0.706825	0.629304	Msx2	1	0	1	Process
GO:0060840	artery development	1/950	14/23750	0.435417	0.706825	0.629304	Mexis	1	0	1	Process
GO:0061099	negative regulation of protein tyrosine kinase activity	1/950	14/23750	0.435417	0.706825	0.629304	Lilrb4a	1	1	0	Process
GO:0070102	interleukin-6-mediated signaling pathway	1/950	14/23750	0.435417	0.706825	0.629304	St18	1	0	1	Process
GO:0071482	cellular response to light stimulus	1/950	14/23750	0.435417	0.706825	0.629304	Opn3	1	0	1	Process
GO:1901800	positive regulation of proteasomal protein catabolic process	1/950	14/23750	0.435417	0.706825	0.629304	Dab2ip	1	0	1	Process
GO:1903364	positive regulation of cellular protein catabolic process	1/950	14/23750	0.435417	0.706825	0.629304	Dact1	1	0	1	Process
GO:2000146	negative regulation of cell motility	1/950	14/23750	0.435417	0.706825	0.629304	Spint2	1	0	1	Process
GO:2000272	negative regulation of signaling receptor activity	1/950	14/23750	0.435417	0.706825	0.629304	Lilrb4a	1	1	0	Process
GO:0007154	cell communication	2/950	37/23750	0.438871	0.709415	0.63161	Slc8a2/Gjd3	2	1	1	Process
GO:0043113	receptor clustering	2/950	37/23750	0.438871	0.709415	0.63161	Cacna1a/Itgb7	2	0	2	Process
GO:0048872	homeostasis of number of cells	2/950	37/23750	0.438871	0.709415	0.63161	Zbtb18/Gcnt4	2	1	1	Process
GO:0061512	protein localization to cilium	2/950	37/23750	0.438871	0.709415	0.63161	Ehd1/Lrrc6	2	1	1	Process
GO:0071526	semaphorin-plexin signaling pathway	2/950	37/23750	0.438871	0.709415	0.63161	Sema4g/Met	2	1	1	Process
GO:0050728	negative regulation of inflammatory response	5/950	109/23750	0.442681	0.710692	0.632747	Il22/Rora/Smad3/Ptger4/Hgf	5	2	3	Process
GO:0016197	endosomal transport	3/950	61/23750	0.443164	0.710692	0.632747	Als2/Ehd1/Alms1	3	0	3	Process
GO:0032731	positive regulation of interleukin-1 beta production	3/950	61/23750	0.443164	0.710692	0.632747	Naip5/Smad3/Panx1	3	2	1	Process
GO:0007179	transforming growth factor beta receptor signaling pathway	4/950	86/23750	0.452473	0.710692	0.632747	Cited2/Mstn/Smad3/Pxn	4	0	4	Process
GO:0012501	programmed cell death	2/950	38/23750	0.452501	0.710692	0.632747	Stk17b/Gas1	2	0	2	Process
GO:0045595	regulation of cell differentiation	2/950	38/23750	0.452501	0.710692	0.632747	Bcl6b/Bcl6	2	0	2	Process
GO:0055007	cardiac muscle cell differentiation	2/950	38/23750	0.452501	0.710692	0.632747	Alpk3/Myocd	2	1	1	Process
GO:0071391	cellular response to estrogen stimulus	2/950	38/23750	0.452501	0.710692	0.632747	Crhbp/Naip6	2	2	0	Process
GO:2001244	positive regulation of intrinsic apoptotic signaling pathway	2/950	38/23750	0.452501	0.710692	0.632747	Bid/Lck	2	2	0	Process
GO:0072659	protein localization to plasma membrane	7/950	159/23750	0.452653	0.710692	0.632747	Zdhhc22/Jup/Ehd1/Ramp3/Kcnb2/Pkp3/Scn3b	7	3	4	Process
[truncated: 673 more rows]
